# Supplementary material for: Mapping in situ the assembly and dynamics in aqueous supramolecular polymers
Source: Nat Commun. 2025 May 24;16:4837. doi: 10.1038/s41467-025-60138-0 (PMC12103577; doi:10.1038/s41467-025-60138-0)
Supplement: Supplementary file 3 — Source Data [file 41467_2025_60138_MOESM3_ESM.xlsx]

## Sheet: Fig. 2_a
Wavelength/time	0	1.51667	3.01667	4.53333	6.05	7.56667	9.06667	10.5833	12.1	13.6167	15.1167	16.6333	18.15	19.6667	21.1667	22.6833	24.2	25.7167	27.2167	28.7333	30.25	31.7667	33.2667	34.7833	36.3	37.8167	39.3167	40.8333	42.35	43.8667	45.3667	46.8833	48.4	49.9	51.4167	52.9333	54.45	55.95	57.4667	58.9833	60.5	62	63.5167	65.0333	66.55	68.05	69.5667	71.0833	72.6
250	-11063.8	-8614.69	-9365.6	-9524.68	-10003.4	-12104.2	-9374	-12974.4	-8578.15	-12021	-9895.64	-7631.32	-11497.3	-10529.9	-12790.1	-8538.81	-11499.7	-9919.9	-13210.3	-11442.5	-8823.09	-13484.5	-13443.8	-15192.5	-10658.8	-10864.5	-11332.3	-12718.1	-11437.1	-13858.6	-11998.3	-10246.3	-18396.2	-10991.3	-15007.3	-14357.5	-13873.6	-13683.3	-11903.5	-11020.4	-13727	-15637.4	-10122.6	-15256.9	-12316.5	-14941.2	-11842.6	-13669.9	-15252.3
249	-10361.7	-7303.5	-9500.42	-12252.8	-11471.4	-8812.67	-9286.68	-7899.53	-11509.2	-10914.3	-11231.9	-10853.4	-10677.3	-10399.9	-8947.4	-9228.92	-9757.27	-11351.2	-9420.79	-9586.47	-7807.22	-11393	-10184.4	-9629.79	-12097.8	-9122.55	-13008.5	-10903.3	-13661.2	-13059.6	-10268.5	-10535.6	-9334.9	-11116	-9038.49	-13988.1	-10555.6	-11665.5	-9725.05	-14832.6	-9522.88	-9046.2	-13656.3	-10611.4	-15325.2	-12565.7	-10138.4	-12991.6	-12469.9
248	-5678.7	-8050.21	-9057.19	-6936.66	-7873.36	-5061.65	-13497.5	-11124.7	-8844.93	-7540.85	-6839.01	-9515.08	-9245.51	-10135.1	-11054.3	-8963.16	-7100.14	-11310.8	-12613.5	-7816.42	-11269.3	-11239.6	-13184.9	-12215.1	-10141.1	-8631.04	-9944.52	-10132.6	-12455.3	-9315.88	-12759.1	-8563.28	-10111.9	-10293.1	-14823.5	-13983.7	-10528.7	-14398.2	-10921	-14153.9	-9249.39	-12498.7	-12360.3	-11532.3	-9913.15	-8379.99	-14819.5	-8646	-9481.67
247	-10940.9	-10485.5	-11855.1	-9170.34	-12052.3	-12673.9	-8403.44	-12689.9	-12623.5	-14172	-14097.3	-12502.5	-10811.9	-10788.1	-11428	-13468.9	-12841.4	-11814.9	-14470	-14359.4	-15674.3	-14485.1	-12640.1	-18334.3	-14799.2	-19332.5	-14984.1	-9489.13	-13880	-18341.1	-17639.8	-15207.9	-12947.9	-16394.1	-17864.5	-15186.1	-15847.2	-13462.4	-13533.4	-13103.6	-16566.4	-14159.4	-18070.9	-16669.9	-19973.8	-18615.3	-19203.5	-19049	-17175.5
246	-6517.12	-9278.3	-7049.48	-9534.3	-6456.52	-12402.8	-9069.03	-6603	-12505.5	-7011.61	-9510.5	-7519.07	-11029.7	-6090	-8342.15	-8155.41	-5792.68	-8967.57	-10549.2	-8111.12	-7495.11	-8701.99	-10845	-11284.4	-10729.8	-10096.5	-11313.6	-14057.4	-14293.2	-8554.45	-12616.8	-8678.45	-9270.56	-11377.6	-10329.3	-8239.05	-9567.4	-12717.1	-11858.9	-9982.65	-7996.51	-7626.15	-10056.9	-14374.4	-13823.9	-12257.2	-14613.1	-10648.5	-12631
245	-11429.2	-12039.4	-12297.5	-9457.09	-8143.38	-10547.6	-14155.8	-13637.4	-11945.1	-12958.3	-12066.6	-14965.5	-9990.8	-11918.9	-13146.7	-10615.5	-10341	-11610	-12442.2	-12128.3	-10132.8	-13375.3	-8846.06	-12218.1	-15330.7	-10801.8	-13916.8	-12240.5	-15907.7	-12314.9	-16819.9	-18087.9	-14845.4	-19202.2	-14526.7	-13268.2	-18440.1	-15669	-15310.1	-14436.9	-13387.3	-16460.2	-12131.6	-16904.1	-15850.7	-16764.7	-15599.1	-18038.7	-15528.8
244	-10326.1	-11014.1	-10692.4	-9695.26	-11801.1	-11264.3	-10943.6	-12011.8	-15775.6	-9298.51	-13045	-11145.8	-14871.2	-14778.5	-12084.7	-10673.2	-10121.8	-13882.8	-15027.3	-11461.3	-13811	-9647.89	-12671.8	-9731.4	-14950.5	-14381.6	-13911.3	-13829.7	-13035.1	-12184.2	-14870.5	-14923.6	-15769	-15064.6	-15095.2	-20385	-14254.3	-15698.4	-19081.9	-11465.1	-15913.5	-11911	-13038.6	-14037	-16749.4	-19405.4	-17273.8	-13052.2	-16662.3
243	-13869.2	-9631.49	-6942.19	-9788.52	-8968.38	-11493.1	-9919.16	-13731.2	-11863.4	-10636	-8899.33	-13948.4	-10528.1	-10923	-11902.1	-10634.6	-11764.2	-12375.2	-11629.7	-15047.2	-9136.54	-14409.5	-11067.6	-13953.1	-8556.52	-12471.2	-8679.7	-14110	-12813.7	-15639.4	-14478.6	-7549.71	-19585.1	-14502.9	-14492.7	-14303	-16514.3	-12842	-15335.5	-15756.8	-16024.4	-15581	-15714.3	-15139.5	-12769	-15910.7	-14774.9	-21069.9	-16841
242	-8522.67	-11998.7	-8426.04	-8753.81	-12213.9	-14447.8	-13803.7	-11563.1	-9556.78	-9508.43	-10110.5	-13829	-13591	-12945.2	-13250.7	-11255.8	-10138.1	-9718.51	-10561.8	-7885.25	-12253.9	-11581.3	-11577.6	-17083.2	-12050.3	-14080.6	-16775.1	-15024.4	-14921	-14375.6	-18064.1	-16934.6	-12693.3	-13853.3	-17054	-18531.9	-16961.1	-14993.7	-21428.5	-17292	-16977.4	-14676	-17928.9	-17205.7	-17087.1	-18640.1	-16948.2	-15396.6	-16286
241	-13258.2	-10611.7	-14601.4	-17017.5	-11251.3	-10985.5	-15455.4	-13791.4	-14784.7	-15337.4	-14782.6	-13801.6	-15771.8	-14805.9	-12680.4	-14925.9	-14462.8	-15845.5	-10248.5	-17619	-15373.2	-13356	-14583	-11877.8	-16056.9	-17724.4	-14263.4	-17487.4	-15517.7	-18460.2	-19175.9	-17450.4	-21811.7	-25449.4	-21384.2	-19636.1	-15284.2	-17399.1	-17523.5	-20842.1	-15949.2	-20017.6	-22710.1	-17149.9	-19228.1	-22991.3	-24500.8	-20447.5	-21203.7
240	-9976.06	-14777.1	-11164.6	-11428.7	-11505.6	-11908.6	-12577	-13042.9	-10599.9	-12428.7	-12549.8	-16327.3	-9159.19	-14520.7	-10055.4	-14858.8	-13621.1	-16180.1	-13699.1	-14991.9	-13728.8	-12241.7	-11723.7	-11994.9	-15131.5	-16401.3	-13128.6	-20037.6	-15993.3	-17878.1	-18436.2	-19793.6	-20545.3	-19327.2	-21577.2	-19149.4	-20073	-17753	-23449.4	-21217.4	-27733.6	-26261.4	-21884.2	-22436.2	-22077.5	-18966.3	-21755	-23794.9	-22854.2
239	-9140.44	-12516.6	-13991.3	-11110.9	-13603.8	-12652.2	-12156.6	-13774.1	-14699.4	-13750.6	-20121	-14522.5	-15788.6	-14876.8	-12973.1	-12456.3	-16620.1	-16061.7	-15249.3	-16108.8	-15362	-13961.3	-10876.4	-14408.3	-17484	-13365.4	-18993.6	-14670.8	-19016.7	-20783.4	-21429.5	-24364.6	-26284.2	-23300	-24642.9	-21350.7	-24349.1	-25279.7	-22939	-25609	-22869.4	-27903.8	-24656.9	-27345.2	-25280	-21783.4	-26755.8	-23514.9	-24618.7
238	-14911.8	-12781.5	-14086.1	-11914.7	-15253.3	-16380.8	-19205	-16789.7	-18567.2	-12150.7	-17709.4	-16892	-17563.6	-16837.8	-12589	-15764.7	-16927.7	-15968.7	-18806.7	-18637.6	-15691.1	-15825.4	-19778.2	-20862.2	-17439.7	-22061.9	-22279.1	-26110.6	-24067.6	-25088.6	-25365.1	-30271.1	-30395	-26654.3	-25350.5	-27571.1	-27389.1	-27556.5	-31553.5	-25296.5	-34237.7	-26565.7	-29553	-32510.1	-30826	-27209.3	-30356.9	-28360.6	-29745.3
237	-13445.8	-18938.5	-15850.4	-14835.5	-16110.1	-17806.9	-13421.1	-13516.9	-16881.9	-13854.4	-18822.8	-19769	-18832.7	-16340	-15668	-16523	-17446	-18847.3	-20693.4	-20680	-15452.2	-18467.7	-20113.9	-16028.6	-18030.3	-24963.4	-22808.3	-24659.9	-29345.4	-30470.8	-28079	-29081.1	-33430.2	-33736.3	-30233.3	-31568.3	-32959.1	-31417.3	-34044.4	-33892.5	-25607.6	-30992.3	-30692.1	-36553.4	-27753.2	-27860.7	-32284.3	-31945.4	-31470.1
236	-18500.4	-19195	-19014.6	-22085.6	-19601	-18979.3	-20713.7	-17700.8	-21551.3	-18128.8	-18822	-21529.2	-17180.5	-19574.6	-22670.2	-21599.5	-19917.4	-21480.2	-15735.5	-20672.9	-18056.1	-21387.7	-23994.5	-26173.5	-26860.3	-28480.7	-26575.6	-31342.3	-28521.5	-36241.7	-37634.1	-35498.9	-40964.9	-38198.4	-36983	-40789.9	-36800.9	-32935.2	-35853.4	-40019.3	-40332.2	-45045	-34680.6	-35667.3	-38431.6	-40112.2	-41013.3	-36819.4	-36731.6
235	-20284.1	-18908.6	-18363.1	-18785.5	-16473.4	-20101.7	-17282.5	-17534.3	-19501.6	-17862.4	-18168.4	-19539.9	-22029.1	-22940.6	-18565.8	-17200.4	-15712.8	-22003.3	-21440.9	-18366.7	-22301.6	-20103.5	-19239.9	-28774.8	-29525.1	-28100.4	-30918.2	-32510.4	-33192.3	-35123.6	-36192.6	-40959.2	-38047.9	-38634.8	-37303.7	-37887	-41647.4	-41539.8	-38562.3	-42169.4	-42582.8	-44018.5	-41989.3	-40728.3	-40384.4	-41123.3	-41802.9	-44007.3	-36298.9
234	-22944.3	-23320.7	-21060.6	-25472.2	-25206	-20871.5	-21224.5	-21619.5	-20830.2	-22653.7	-22040.3	-24452.6	-26937.8	-24500.5	-25582.4	-20682.4	-24381.5	-30468.4	-25377.5	-24678.7	-24023.3	-29183.3	-29382	-25745.9	-27924	-27824.4	-35485.4	-36987.3	-38574.2	-38785.5	-37904.9	-45212.3	-46831.9	-45906.9	-47720.5	-43097.1	-45085.9	-44666.4	-49708	-48648.8	-46310.5	-47486.4	-49761.7	-53636.5	-47681.7	-50856.4	-45756.2	-52351.4	-47845.8
233	-21427.7	-20945.4	-21286.7	-24567.1	-24257.2	-20713.9	-22071.4	-21897.9	-20134.4	-26866.4	-18958.7	-20193.7	-22408.6	-21328.2	-23120.1	-20588.4	-23189.5	-25596.1	-23260.9	-22251.1	-24909	-19039.9	-28529.8	-21499.9	-28224.1	-32120.5	-34514.3	-36715.8	-40694.4	-46355.2	-42103.4	-48365.2	-51103.1	-50468.3	-50755.4	-51551.7	-48973.8	-48702.9	-51353.1	-51862.3	-52824.3	-47102.3	-51573.7	-50035.5	-50675.8	-53296.5	-54207.9	-48486.4	-53248.5
232	-19951.4	-21254	-22449.9	-23243.2	-24823.1	-25905	-31808.4	-28265.9	-21637.7	-22528.3	-24647.4	-29499.1	-21516.3	-24710	-25934.3	-25984.1	-26375.1	-24873.2	-25294.7	-26908.1	-24706.9	-25574.9	-25398.7	-29514.6	-31668.9	-35024.2	-39127.3	-42852.2	-51995	-52449	-54696.1	-59401.3	-58412.7	-61630.7	-62047.5	-62998.1	-58017.1	-54795	-60530.3	-56659.4	-60510	-55887.7	-60722.9	-63046.7	-61318.6	-59193.1	-62991.9	-64587.3	-60329.8
231	-22363.4	-22601.2	-27116.9	-24512.6	-30489.2	-25689.4	-23797.6	-24636.9	-27578.2	-26447.7	-26822.6	-29757.8	-24155.8	-29105.5	-26352.3	-25583.5	-22918.9	-24425.1	-30481.3	-31832	-26879.6	-29552.4	-33741.2	-29987.9	-32641.1	-42475.3	-47150.9	-42566.6	-51316	-52488	-56406.4	-61103.7	-66253.5	-60118.9	-65967.9	-63869.9	-59150.5	-59123.8	-61627.8	-71536.4	-61441.6	-70881.6	-71316.6	-68645.5	-63231.5	-63228.6	-67624.9	-64071.9	-63059.6
230	-24819.8	-28360.4	-28224.6	-22044.6	-24253.9	-26642.5	-25751.8	-28446.8	-29066.2	-25641	-27412.4	-25858.6	-32919.6	-30601.7	-32902.7	-28288.8	-32853.2	-27354.6	-26993.7	-34340.9	-29081.3	-36102.4	-33209.5	-36714.8	-33172.9	-42372.4	-51182.2	-52641	-59204.9	-64437.5	-58906.4	-70690.8	-74194.3	-75965.1	-76011	-75488.1	-78682.3	-77824.8	-71472.3	-69711.5	-70190.3	-72150.7	-72849.5	-73613.2	-74714.3	-73466.5	-69986.3	-76784.2	-73132.5
229	-25195.2	-24254.1	-30636.2	-25386.5	-24379	-28399.4	-30247.8	-29489	-25996.4	-24041.7	-25428.9	-26091.1	-29611.3	-30187.4	-24744.2	-29048.9	-28724.6	-23267.9	-30548.5	-25901.2	-30842	-30437.9	-27488.8	-37215.3	-43418	-46755.8	-51537	-56382.9	-58282.9	-67181.1	-65247.8	-77747.7	-74488.2	-76631.3	-76942.4	-71597.1	-82046.6	-80246.7	-76007	-78258.8	-73944.2	-79593.3	-84019	-82072.9	-79530.5	-78263.2	-79256.1	-80892.6	-78090.6
228	-38524.6	-31099.1	-36215.3	-38623.4	-31264.9	-34106	-33350.4	-30127.7	-33089.1	-36602.1	-34367.4	-33024.4	-35909.3	-39498.6	-36607.8	-35317.6	-35539.3	-33160.2	-33364.7	-33792.4	-37687.8	-39903.5	-38458.1	-45233.7	-55804.5	-54585.2	-59533.9	-65668.9	-69715.4	-78302.5	-86448.5	-86548.1	-94564.2	-87010.7	-92638.6	-90686.9	-94541.4	-99292.7	-89806.1	-97968.4	-96018.8	-93765	-94937.1	-98174	-94463.6	-89157	-94983.7	-91765.3	-97852.5
227	-29136.2	-25734.3	-25271	-29017.3	-26366.5	-26920.4	-26346.1	-24603	-25436.8	-28472.4	-28219.8	-24683.4	-31508.8	-28004.4	-30548.2	-31085.9	-33380.3	-29749.9	-33971	-26409.5	-30766.1	-33384	-36629.2	-41408.6	-45052.1	-50456.1	-58558.6	-67007.6	-71466.5	-73842.8	-80575.8	-83641.6	-92065.3	-90982.3	-92710.8	-91533.3	-95925.9	-96318.3	-90494.5	-91829.2	-98007.6	-93924.1	-97025.6	-92605.8	-94012.7	-90653.5	-90402	-96006.3	-93270.9
226	-29056.6	-33961.3	-30557.6	-33111.9	-30541.2	-30353.7	-34673.5	-29884.3	-35045.7	-33981.4	-36343.3	-31225.7	-32117.8	-29926.6	-32704.5	-35678.6	-33013.5	-36413.8	-33216.4	-38134.7	-35643.4	-40716.5	-38901.1	-42068.4	-50558.5	-63433.3	-62274.4	-79010	-79406.1	-86869	-103888	-95263.6	-102589	-101776	-107852	-108905	-103144	-109115	-104845	-109031	-111901	-105858	-111965	-105695	-103670	-111475	-110983	-109546	-101951
225	-33054.1	-37505.3	-35465.7	-32694.2	-33622.4	-37813.1	-34559	-33483.5	-31341.8	-31133	-33768.7	-33396.9	-31561.8	-36058	-28338.4	-34378.1	-31128.5	-31943.7	-35846	-36452.7	-38032.1	-35446	-45024.7	-43337.9	-48492.1	-59533	-69839.9	-80745.1	-87124.7	-98530.4	-104680	-102171	-109329	-112335	-110836	-112194	-114986	-114101	-106603	-115977	-110475	-112904	-109851	-112521	-112145	-112553	-115347	-114843	-116743
224	-28046.6	-27141.2	-26744.8	-28657.3	-22566.6	-26725.1	-27779.7	-25781.3	-25032.7	-31813	-28919.2	-28798.2	-31039.2	-28197.2	-31284.4	-30732.7	-28177.7	-30497	-31935.8	-25723.6	-28380.5	-35193.7	-33744.9	-45693.4	-43222.3	-55660.7	-66229.8	-79307.7	-85931.2	-93500.7	-97396.6	-108414	-103137	-116125	-109180	-115306	-108729	-115279	-115937	-114537	-115136	-115363	-111430	-117534	-108721	-117954	-115397	-116529	-110984
223	-34897.1	-31750.7	-28609.8	-32637.2	-35855.2	-37951.7	-31949.8	-35973.8	-32708.5	-36021.7	-37991	-33450.2	-34536	-28207.8	-35603.3	-31967	-29503.5	-36154.4	-36318	-35454.8	-38747	-36287.4	-44566.6	-46073.8	-59349.9	-70031	-75332	-94231	-96543.4	-101095	-116041	-118547	-120287	-123828	-126340	-123763	-125965	-125869	-126684	-123839	-124779	-130820	-122617	-123586	-124294	-126082	-132348	-128857	-130614
222	-40658.2	-36533.4	-33981.6	-32973.5	-30409.9	-40253.8	-41363.5	-36175	-29671.2	-34273	-36331.2	-38010.3	-36944.3	-36630	-32278.6	-37761.7	-34580.1	-35020.5	-38087.5	-40212.2	-36239.3	-41696.4	-44557.4	-51885.3	-57959.6	-77487.4	-80785	-85677.8	-102404	-115291	-121649	-121794	-128022	-127484	-138273	-127296	-125618	-131419	-128192	-135815	-135758	-131473	-132077	-135821	-135150	-135375	-134077	-135879	-133180
221	-28943.2	-23325.3	-25239.6	-24813.7	-27200.8	-23662.6	-27311.3	-23976.6	-26075.9	-27973.8	-22745.2	-34025.3	-25238.6	-24449.1	-30654.2	-20183.3	-30205.5	-33419.1	-28330.5	-32272.1	-29935.6	-33655.9	-32735.4	-40100.8	-44947.4	-59245.3	-71519.4	-82092.6	-89205.3	-101186	-110726	-116964	-114580	-129960	-120073	-121645	-126736	-128052	-118000	-121865	-122251	-123441	-119528	-125489	-126073	-123201	-124240	-120961	-124731
220	-29063	-29274.4	-27813.6	-24294.9	-30379.9	-23911.5	-25400.3	-26655	-29778.1	-28664.7	-25007.3	-30067.5	-25439.2	-26489.6	-26907.7	-23309.2	-28732.4	-31451.5	-35417.2	-30841	-24720.6	-29024.4	-39935.4	-43694.8	-47862.2	-62567	-70542.4	-79949.5	-99481.7	-103262	-106851	-117107	-124979	-121076	-122319	-132324	-120075	-128841	-120925	-130184	-125970	-132601	-128507	-125121	-129356	-128357	-122289	-124633	-122406
219	-36641.2	-27500.9	-29613.9	-30631.2	-32161.6	-32764.2	-33409.5	-33505.5	-31591.1	-32637.7	-31867	-27615.8	-26672.2	-39414.3	-36269.8	-29008	-29981.9	-36983.2	-36605	-31289.4	-33532.6	-39770.8	-42439.5	-46735.1	-56468	-64631.6	-75545.7	-82743.9	-100785	-112860	-114186	-118437	-119693	-121976	-127311	-122844	-131160	-121990	-134638	-130160	-128007	-125986	-130086	-133482	-133750	-128618	-131007	-128671	-137436
218	-37068.1	-37654.3	-34047.8	-31314.5	-29377.9	-37038.7	-31059.2	-37597.4	-29605	-37218.9	-32872.6	-40141.7	-32582	-35404.5	-33420.2	-29001.3	-30221.3	-37047.3	-38475	-32489.3	-38794.3	-41111.5	-44437.5	-47662.6	-64367.4	-67970.6	-81380	-88798.8	-93074.2	-102114	-115460	-117528	-112779	-127047	-124561	-125175	-126471	-129789	-123722	-124933	-125504	-124041	-127003	-130599	-132041	-130500	-122957	-124185	-123839
217	-25801.1	-26836.4	-27366.5	-26976.2	-28445.5	-27041.2	-28896.3	-31967.8	-30901.6	-27804.7	-28955.7	-29024.4	-33562.9	-31500.4	-33584.4	-33187	-28833.8	-29420.2	-28754.1	-29944.2	-37136.8	-32968.6	-37684.9	-49024	-49736.6	-64125.1	-69754.5	-75528.8	-88150.1	-93072	-96884.2	-105804	-112937	-114550	-111799	-114277	-111218	-111237	-114489	-110244	-111212	-108497	-114068	-120724	-114366	-117693	-114341	-118764	-109649
216	-25244.7	-28420.8	-24188.6	-32472.3	-34179.9	-29841.1	-22852.7	-29496.8	-34608.1	-36213.4	-37351.8	-31268.7	-33139.8	-30525	-30387.4	-35474.3	-39236.8	-27055.8	-36702.8	-36732.9	-39061	-36279.9	-42608.8	-46976.7	-44402.2	-60133.6	-66943.9	-74822	-83591.3	-100420	-88892.1	-93471.8	-107806	-101327	-103211	-112966	-102671	-108716	-101593	-106779	-108708	-108916	-106368	-106942	-101257	-96673.6	-112855	-107114	-109989
215	-32250.8	-21053.1	-30355.3	-37039	-27502.3	-32969.5	-34020	-26599	-31975.2	-25372.9	-28659.9	-31257.4	-35550.5	-30029.6	-29335.5	-20344.4	-29007.6	-24291.7	-32174	-34589.3	-31758.6	-33269.5	-34396.8	-40398.7	-38631.6	-48743.5	-61432.8	-62129.6	-75628.6	-80425.9	-83273.5	-92019	-87355.7	-92982.4	-93190.8	-89066.9	-87535	-86243.5	-92051.6	-92349	-85219.2	-89057.2	-83523.3	-85955.8	-91635.4	-85589.7	-91766.5	-93638.6	-85968.2
214	-33353.7	-29574.6	-35249.6	-29276	-34937.9	-32879.7	-29076.7	-32159.8	-32786.7	-33118.5	-28156	-35039	-35003.5	-30313.8	-36934.4	-34747	-33919	-28695.7	-34873.8	-31204.4	-33241.5	-33270.3	-36848.8	-40012.8	-44256.7	-55417.1	-53507.7	-57896	-57808.7	-63188.2	-71502.9	-70394.7	-67264	-66041.1	-72543.4	-69990.4	-72298.6	-77505.7	-73481.8	-74605.7	-65028.5	-66477.2	-66513.2	-69896.5	-65420.5	-70929.2	-70438.1	-76067.7	-70208.7
213	-38559.8	-37581.8	-36088.1	-37170.6	-34065.3	-36305.7	-35401.1	-34616	-41229.4	-38206.4	-44466	-36915.8	-35108.6	-50042.4	-33818.5	-41562.3	-39605.2	-34179.3	-35986	-46540.4	-44151.6	-39579.3	-42574	-41972.9	-46330.1	-46545.8	-46971.9	-46531.9	-52898.7	-58485.4	-56905.7	-60249.8	-61939.5	-57973.1	-53235.2	-54788	-54127.5	-47434.9	-58192.5	-54602.8	-61578.8	-52451.3	-53662.4	-53530.3	-58621.3	-59288.1	-53553.3	-56062	-57818.9
212	-32600.5	-25308	-35397.9	-37090.6	-35954.4	-42179.8	-45423.3	-33520.1	-43454.1	-34658.8	-41865.7	-37479.5	-49134	-38764.9	-33386.6	-34323.5	-39938.7	-39585	-43197.5	-35732.6	-42791.3	-45872.7	-38801.1	-42845.2	-46511.5	-48389.4	-41737.6	-30964.7	-26343.8	-29788.4	-26319.8	-30287.8	-35977.4	-10032.8	-25266.9	-20394.5	-23815.4	-25769.8	-25414.4	-17182.9	-18700.9	-15432	-19544.1	-18554.9	-23543.7	-18348.7	-24596.8	-28070	-23744.3
211	-43059.7	-35422.7	-36998.4	-42638.7	-44867	-40061.3	-34229	-38016.4	-38740.5	-40914.3	-33864.2	-41072.9	-35107.3	-35058.4	-41228.6	-35580.5	-39393.2	-34547.3	-36626.4	-41051.4	-42782.3	-43950.8	-46498.3	-35375.1	-33415.8	-30263.4	-15648.8	-15093	-11377.5	2201.21	5222.21	3941.42	1405.35	10028.9	7112.51	6800.63	9524.91	14157.9	20077.6	1012.06	15440.8	12723.6	19648.7	9990.16	8974.06	8606.85	18833.1	14222.8	22246.8
210	-33556.4	-41149.9	-34874.8	-33548.4	-39602.1	-44708.5	-39801.5	-44986	-34679.9	-33749	-35389.9	-30722.8	-36845.9	-40211.8	-35573.6	-31800.3	-35582.2	-41802.5	-34958.4	-39385.3	-38451.8	-43453.7	-34480.8	-31252.9	-23530.6	-7043.8	1531.1	18073.2	15734.4	30641.3	40732.5	45114.7	43760.4	52939.6	60970.9	54096.9	68853.9	49507	63138.4	59873.8	63761.6	61001.4	57761.1	63537	56159.4	56718.7	60869.7	70657.3	66502.3
209	-43437.9	-36202.6	-36405.7	-30928.1	-38864	-39390.1	-43139	-37984.9	-36421.6	-36656	-47667.8	-36409.2	-30611.4	-35855.3	-34917.6	-32225	-33592.2	-37578.2	-29332.1	-37857.9	-38619.6	-23362.1	-27870.8	-26643.8	-790.08	5813.14	33033.6	51467	55077.2	71633.1	91789.9	91195.3	102831	109794	99787.1	106711	99936.9	113402	105756	107024	111370	126449	103535	115175	105705	106798	115337	108361	128218
208	-46823.2	-31579.2	-42982.9	-38373.4	-38173.5	-45290.4	-40288.6	-44674.1	-36474	-34457.9	-40283	-32406.6	-39623	-39308.4	-36384.3	-34247	-42285.5	-31469.9	-39528.3	-40179.8	-37990.1	-29894.3	-38346.2	-10099.8	3588.77	28313.8	38656.9	70258.2	96109.2	117897	124918	153192	151214	164122	173831	174194	165451	169078	165294	169397	163683	162201	178011	158339	174725	174393	163081	166889	163039
207	-58891.8	-49314.6	-44533.7	-42219.7	-50434.2	-54155.7	-52490.6	-45796.1	-37263.7	-33587.3	-43946.7	-45919.1	-47812	-51780.4	-44914.2	-48831.6	-48062.9	-41823.4	-45393.5	-46480.8	-40964.7	-40219.9	-23360.3	-8687.29	19092	34737	78922.4	94957	124488	163787	187126	202175	197572	202556	226675	236181	221463	228637	220184	242960	221555	208454	229649	223754	224010	215685	208706	229243	232111
206	-53541.2	-52387.7	-42717.9	-46508.2	-61269.2	-43750.5	-55519.8	-60667	-40885	-48189.5	-45245.4	-45241.4	-41905.6	-44515.3	-45074.5	-42531.8	-33972.2	-53123.7	-39545.6	-39705	-41255	-21959.7	-28587.1	-12906	33332.2	66440.8	99880.5	143846	178340	217851	233741	254368	282418	292948	278571	290464	293454	312001	289217	301808	294137	281785	294264	285381	303759	287772	302077	301798	292907
205	-62644.1	-60303.8	-62052.4	-52196.8	-61068.7	-51921.6	-53595.7	-57924.6	-54828.2	-62975.3	-56784.9	-51458.7	-51979.3	-47006.4	-57841.5	-51195.6	-49920.7	-45597.5	-45179	-43440.2	-51465.9	-30755.7	-14875	8252.62	42579.7	79196.7	125493	171359	202876	263807	281360	324660	317490	346360	351176	353057	343589	337320	346783	360744	367318	348305	372052	349121	345576	361997	348599	369766	358770
204	-53419.2	-53166	-67335.5	-52717.5	-68128.9	-72574.9	-69972.9	-64500.3	-65200.1	-65163.3	-64602.6	-55647.4	-66672.8	-67039.6	-60260.6	-59287.8	-56591.3	-58513.2	-61371	-54498.7	-32661.6	-41131.1	-36966	-11614.7	43435.4	100745	152425	186709	257128	296819	317913	351853	380361	373201	392214	384813	407990	381633	393015	388193	394558	379062	404063	403069	400627	401422	403109	399226	400854
203	-83260.5	-74412.3	-71907.6	-76316.8	-82223.8	-68903.5	-97826.6	-68136.2	-76203.5	-92024.3	-83409.3	-71806	-73372.7	-76977.7	-69307.7	-61358.4	-94313.9	-80843.8	-83537	-75979.3	-43864.6	-62389.3	-38604.7	79.9161	36758.4	80524	135895	174461	245510	277857	315125	352493	403400	373502	414732	393465	390595	398815	412208	415574	418257	408162	394739	410735	431315	428915	403143	402485	402932
202	-91719.4	-84093.5	-107301	-96123.4	-90326.9	-101337	-111549	-109999	-93713.9	-105976	-99492.7	-102913	-107380	-99210.4	-98454.8	-99582	-102906	-86861.6	-86264.7	-82493.7	-70476.6	-89210.7	-49539.7	-33600.2	36397.5	70582.9	134298	181071	232468	277285	307457	351200	405933	384112	378202	357681	410992	387764	409043	407950	425362	411614	408852	416162	427696	385337	402049	383025	409343
201	-107311	-105916	-120382	-109573	-108919	-120879	-98927.4	-94415.8	-96847.5	-124971	-124276	-118481	-100923	-109915	-103940	-91695.8	-85311.5	-98758.8	-109813	-85466.3	-89746.8	-68020	-48704.2	-41771.1	21537.5	85434.8	127166	190408	233124	284323	306406	380815	375795	399461	383468	383469	411676	404958	393639	407713	416865	405360	413716	439161	391743	414034	418079	436830	411234
200	-138308	-121151	-115555	-108279	-108636	-119871	-110376	-130420	-125008	-108029	-112387	-121762	-132204	-134834	-108861	-106182	-115008	-122191	-109565	-104848	-125491	-113596	-88450	-46612.3	-387.799	47310.6	108835	156548	227747	252645	285984	315472	339737	339402	350882	337305	387103	379398	376534	381776	343663	395163	369561	383369	373520	371286	370768	397414	366506
199	-120223	-126415	-133148	-116572	-133762	-127422	-134141	-129127	-126559	-109428	-133914	-131228	-119558	-121902	-138410	-119626	-125045	-128615	-135021	-110344	-107315	-117254	-85853.7	-62519.1	-940.456	61397.9	93420.8	129505	223501	275536	292222	320968	338132	326750	300792	364283	355629	349369	357611	345115	336262	318029	339643	367845	323349	330195	333653	344808	356180
198	-146274	-143933	-141195	-143476	-120896	-143643	-138028	-171545	-135478	-137520	-151047	-130373	-150669	-145920	-131802	-131461	-118881	-125832	-126039	-123969	-123088	-122307	-86933.2	-65216.8	-21912.5	22857.1	78360.9	108745	147146	176218	235079	281482	291651	291279	290759	250904	305884	314980	275013	292279	332711	306812	332023	289472	309091	314851	296270	301193	304578
197	-147507	-160998	-133099	-141357	-132487	-150161	-139036	-135215	-151007	-144365	-142159	-167571	-145921	-126807	-139697	-139655	-139523	-127585	-133721	-120562	-101788	-124694	-121170	-68579.6	-29023.1	6357.02	70373.5	87063.2	150618	155393	196662	220434	226815	245916	275456	274546	278274	260259	254943	269846	264266	254530	280264	294287	291622	306801	264956	268348	255152
196	-167533	-172070	-145775	-140388	-134928	-147323	-140423	-122862	-145826	-157306	-130154	-155388	-132531	-121444	-134830	-143414	-135046	-145023	-137561	-171781	-131627	-120958	-124848	-81480.2	-42336.6	-14220	18255.5	71725.9	84465.5	133889	175081	172279	193157	212882	235021	229644	252206	236047	232120	199079	218604	202011	253920	214086	215750	199961	225466	266961	182285
195	-142670	-161984	-120944	-129745	-143622	-150137	-112670	-132395	-134469	-122895	-131365	-142065	-130839	-106696	-105763	-140800	-131177	-143236	-119433	-100645	-124127	-96807.5	-110447	-61961.6	-11385.4	-13996.4	30268.9	58297.2	89220.6	146095	188481	188958	232340	175665	222434	218677	189330	198920	188710	199764	200000	179280	233615	237398	199594	209829	210052	233679	245254
194	-143931	-96381.3	-130733	-136919	-120639	-124150	-105471	-138749	-134457	-124372	-93394	-123079	-119953	-145303	-146036	-120978	-117004	-108410	-164798	-117362	-113494	-98452.1	-60915.2	-60536	-30317.1	8401.62	40223.2	97037.2	102197	125348	121555	157559	163945	183109	187359	198036	192491	168661	173979	147004	209044	183286	157686	199612	180147	200344	207718	202502	173262
193	-118066	-148888	-124260	-110143	-135764	-144889	-128068	-119108	-116640	-116071	-146533	-109522	-117832	-111674	-103591	-117556	-99618.2	-108169	-107542	-135856	-123114	-123256	-97644.3	-76205.9	-57169.3	-10962.7	14232.1	25388.8	56416	100318	88375.8	125934	103999	131147	160462	159237	146637	147387	130403	95679.8	173662	125392	159943	174308	140451	130995	160159	159472	154463
192	-100289	-77144	-110545	-104669	-110694	-95931.7	-104929	-110023	-105556	-125778	-97488.2	-118774	-139025	-117774	-119081	-149928	-100834	-116235	-102450	-92070.9	-98246.7	-73007.4	-64246.4	-90038	-11621.2	15166.2	30283.1	60248.6	14513.2	76399.1	109194	51126.1	91413.1	127601	136017	113306	123616	99581.5	101851	128842	100598	133285	126509	122148	112417	148244	106747	139156	79083.8
191	-122369	-106256	-87270.8	-71082.2	-131370	-119143	-129218	-94386.3	-65753.6	-98466.1	-112849	-91846.9	-142151	-78824.5	-96367.7	-88205.2	-125345	-111599	-115614	-79557.9	-87464.1	-94716.3	-54814.8	-29653	-29815.4	-10684.1	46957.9	45502.7	27788.1	60903.1	69431	79699.2	109966	97477.1	96575.6	96002.8	90158.2	100586	79539.6	80290.8	141109	110830	85041.6	57113.1	119249	108307	124113	89396.3	99145.7
190	-28398	-60960.5	-68408.4	-72548.7	-69617	-100772	-95321.7	-82934.4	-84976.3	-51001.9	-117993	-71660.3	-128943	-79825	-87274	-50290.2	-75781.6	-106443	-74593.2	-29102.9	-60042.5	-87811.4	-65236.3	-54655	-32138.9	-12704.2	38387.2	-5209.46	-3301.79	58462.7	27320.1	65341	64716.1	53110	63039.3	85839.6	111993	81860.1	40001.2	110290	82779.4	80109.7	67916.7	43897.3	83406.3	98551.4	77437.9	60266.9	123634
[truncated: 12 more columns]

## Sheet: Fig. 2_b
NaOH/PA	Average, PA-1	StDev
0.02778	-20850.4	1748.68
0.05555	-21990.8	2063.35
0.08333	-20933.6	1775.59
0.11112	-21628	1858.44
0.13888	-21437.2	2078.46
0.16667	-21409.7	1531.34
0.19445	-20386	894.005
0.22222	-21550.8	2669.77
0.25	-21314.2	1768.21
0.27778	-22042.2	2213.81
0.30555	-20553.4	1678
0.33333	-21561.9	1005.44
0.36112	-20715	1030.44
0.38888	-22253.6	1678.94
0.41667	-21726.2	1184.49
0.44445	-21915	2128.24
0.47222	-21822.6	1800.56
0.5	-21307.9	2092.33
0.52778	-21454.7	1423.18
0.55555	-21401.4	1430.34
0.58333	-20534.9	1074.08
0.61112	-21255.8	2037.87
0.63888	-22170.7	1706.48
0.66667	-21866.2	1479.9
0.69445	-21971	1456.1
0.72222	-22146.4	610.572
0.75	-21941.6	936.678
0.77778	-21636.8	1236.4
0.80555	-22393.7	1754.09
0.83333	-21897.4	1913.92
0.86112	-21521.8	1614.8
0.88888	-21958.8	1197.92
0.91667	-21869.9	1444.67
0.94445	-20992.6	1400.77
0.97222	-21514.5	1303.98
1	-21142.7	1292.68
1.02778	-21948.6	1518.67
1.05555	-21482.8	1855.42
1.08333	-22213	2663.09
1.11112	-21242.6	932.657
1.13888	-21968.6	1897.4
1.16667	-21901.7	1042.45
1.19445	-21212.4	1154.61
1.22222	-20444.4	2150.84
1.25	-21607.5	1997.11
1.27778	-21694.5	2647.03
1.30555	-22203.1	588.61
1.33333	-21415.8	1227.33
1.36112	-21498.1	2083.26
1.38888	-21099.3	1566.86
1.41667	-21800.7	2595.83
1.44445	-21906.7	1915.27
1.47222	-20949.9	1646.7
1.5	-21265.3	1290.09
1.52778	-22421.2	2249.62
1.55555	-21463	1415.85
1.58333	-21867.8	2016.26
1.61112	-21540.4	2243.45
1.63888	-22104	1967.73
1.66667	-21025.8	1842.44
1.69445	-21409.8	735.421
1.72222	-22387.7	2013.44
1.75	-21529	1113.63
1.77778	-21137	1607.94
1.80555	-21682.7	1657.56
1.83333	-20852.1	1415.98
1.86112	-21981.4	1323.43
1.88888	-21850.4	1393.04
1.91667	-21390.6	1316.02
1.94445	-20999.5	1810.94
1.97222	-21937.1	2386.32
2	-21835.5	1495.42
2.02778	-22070.7	2378.59
2.05555	-20935.5	1052.91
2.08333	-22333.3	681.525
2.11112	-21461.6	1659.59
2.13888	-21347.5	986.798
2.16667	-22113.2	1683.14
2.19445	-22010.6	1613.02
2.22222	-21754.3	1439.5
2.25	-21629.2	1067.32
2.27778	-20494.6	1726.82
2.30555	-21214.2	1825.36
2.33333	-21732.1	2510.95
2.36112	-21268.8	1954.72
2.38888	-21982.7	1818.08
2.41667	-21086.4	1684.09
2.44445	-21186.1	2028.25
2.47222	-22157.7	1269.31
2.5	-21880.1	1856.04
2.52778	-21671.5	1584.63
2.55555	-21455	2131.64
2.58333	-21329.3	1328.52
2.61112	-22303.9	1947.75
2.63888	-21668.2	1072.59
2.66667	-22111.1	2111.74
2.69445	-20989.7	1236.56
2.72222	-21015.3	2278.33
2.75	-21327.8	677.349
2.77778	-21708.7	654.23
2.80555	-20862	1504.76
2.83333	-21966.7	2491.59
2.86112	-21689.1	1553.71
2.88888	-21720.8	1433.99
2.91667	-22214.4	1843.47
2.94445	-21927.4	1402.22
2.97222	-20984.8	1321.91
3	-22038	1047.54
3.02778	-21764.3	1861.59
3.05555	-21298.4	1607.16
3.08333	-22023	1273.25
3.11112	-22241.4	1071.56
3.13888	-21968.3	1267.35
3.16667	-21717.6	1656.34
3.19445	-21549	2012.4
3.22222	-22239.3	1912.71
3.25	-22423.9	1314.7
3.27778	-23144.1	1556.27
3.30555	-21906.6	834.138
3.33333	-23044.8	1452.27
3.36112	-21825.7	1334.61
3.38888	-22041.3	1493.79
3.41667	-22593.5	2069.32
3.44445	-22699.6	2155.34
3.47222	-22556.5	1813.63
3.5	-21185.6	1799.79
3.52778	-22014.4	1367.57
3.55555	-21912.5	2226.71
3.58333	-21886.3	1845.97
3.61112	-22057.9	2144.23
3.63888	-22657.4	1102.51
3.66667	-22363.2	2584.75
3.69445	-22491.5	1597.44
3.72222	-22903.8	2573.19
3.75	-21781.1	1283.9
3.77778	-22931.8	1607.35
3.80555	-21997	1837.04
3.83333	-22106.3	725.597
3.86112	-22256.4	1180.2
3.88888	-22821	1701.52
3.91667	-22590.3	928.892
3.94445	-23164.5	1539.08
3.97222	-23836.6	1166.36
4	-22580	1385.75
4.02778	-23141.8	1705
4.05555	-23249.7	1670.77
4.08333	-22928.7	1724.39
4.11112	-23248.3	1539.87
4.13888	-23365.1	1940.4
4.16667	-23065.4	1684.43
4.19445	-22371.4	1382.86
4.22222	-23101.9	1213.52
4.25	-24229.9	2248.15
4.27778	-23724.8	1752.17
4.30555	-23298.3	2566.18
4.33333	-24695.2	1719.84
4.36112	-23506.6	2065.63
4.38888	-24131.2	2232.16
4.41667	-23735	1573.61
4.44445	-24584.9	2242.56
4.47222	-24769.3	2698.16
4.5	-24922.3	2000.25
4.52778	-25571.2	1999.78
4.55555	-24094.1	2110.02
4.58333	-24945.6	1985.53
4.61112	-25361	1596.79
4.63888	-25937.7	2363.93
4.66667	-26166	1519.92
4.69445	-25350.3	1619.02
4.72222	-26616.9	2234.71
4.75	-26498.9	2418.66
4.77778	-27350.7	2279.02
4.80555	-27273.8	2084.2
4.83333	-27550.9	2245.57
4.86112	-27934.4	2264.76
4.88888	-28106.9	3608.67
4.91667	-29154.7	2235.76
4.94445	-28839	2688.57
4.97222	-30080	3428.03
5	-31227.3	2846.75
5.02778	-31147.7	3829.66
5.05555	-31784.7	3884.54
5.08333	-33491.3	3901.69
5.11112	-33348.3	3543.24
5.13888	-34201.9	4149.16
5.16667	-35634.5	4523.55
5.19445	-35835.9	5090.14
5.22222	-37304.4	4110.25
5.25	-37750.8	5448.53
5.27778	-38907.2	6323.58
5.30555	-39471.7	6329.88
5.33333	-41342.9	7385.73
5.36112	-42315.4	6588.96
5.38888	-43412.8	6139.43
5.41667	-45231	6048.09
5.44445	-45180.4	6573.77
5.47222	-46444.2	7850.09
5.5	-48403.1	9119.96
5.52778	-50297.2	7551.43
5.55555	-51446.8	8013.06
5.58333	-52414.6	8156.65
5.61112	-54549.3	9834.14
5.63888	-55672.1	8132.61
5.66667	-56991.5	8702.71
5.69445	-58825.9	9153.33
5.72222	-59426.4	7386.66
5.75	-60852.6	7712.69
5.77778	-62288.1	7874.74
5.80555	-63774.6	9360.28
5.83333	-65687.1	9408.98
5.86112	-66546.1	7945.78
5.88888	-68465.4	7449.76
5.91667	-68747.4	8189.81
5.94445	-70941	8723.44
5.97222	-71937.9	8081.68
6	-74216.9	7673.15
6.02778	-75153.1	7097.91
6.05555	-76305.3	7949.75
6.08333	-78237.7	7608.31
6.11112	-79529.8	8282.96
6.13888	-80498.6	8909.33
6.16667	-82026.2	8875.04
6.19445	-84820.6	8671.74
6.22222	-84617.1	9390.14
6.25	-86278.8	7328.04
6.27778	-87709.3	7978.35
6.30555	-90070.1	6874.88
6.33333	-90839.8	7882.42
6.36112	-91788.5	6648.61
6.38888	-93610.9	8986.31
6.41667	-94867.6	7778.43
6.44445	-95269	7256.2
6.47222	-97253.9	6946.35
6.5	-98162.9	7220.99
6.52778	-99852.3	7380.14
6.55555	-102477	7908.03
6.58333	-101253	6320.52
6.61112	-103228	6561.99
6.63888	-104953	6418.05
6.66667	-105775	7679.4
6.69445	-106099	6858.95
6.72222	-107809	6824
6.75	-108319	6090.13
6.77778	-109756	5289.01
6.80555	-110911	5254.45
6.83333	-110745	5029.51
6.86112	-113676	5721.39
6.88888	-113723	5954.05
6.91667	-115696	5134.16
6.94445	-116044	5764.88
6.97222	-116584	4640.72
7	-117250	6076.34
7.02778	-118796	5865.19
7.05555	-120629	4355.41
7.08333	-119879	3586.59
7.11112	-121072	3816.02
7.13888	-120645	3410.14
7.16667	-121549	3256.67
7.19445	-123291	4039.59
7.22222	-123119	3393.05
7.25	-122806	3790.91
7.27778	-123147	3455.46
7.30555	-124953	2309.08
7.33333	-125512	2138.35
7.36112	-125300	1546.08
7.38888	-125039	2174.26
7.41667	-125586	2401.6
7.44445	-125979	1196.87
7.47222	-125935	2512.67
7.5	-125826	2343.88
7.52778	-127046	1065.97
7.55555	-127234	1924.86
7.58333	-128099	1121.48
7.61112	-127640	1235.11
7.63888	-128635	2236.81
7.66667	-127820	1195.36
7.69445	-128937	536.133
7.72222	-127677	1576.25
7.75	-128607	1257.15
7.77778	-128543	806.979
7.80555	-128443	1456.01
7.83333	-129951	2279.15
7.86112	-128263	1999.52
7.88888	-128902	1487.28
7.91667	-128316	591.728
7.94445	-129679	1136.36
7.97222	-129043	1543
8	-128725	1073.17
8.02778	-129813	1209.02
8.05555	-130150	522.094
8.08333	-129777	1222.5
8.11112	-129250	1160.6
8.13888	-128505	1186.9
8.16667	-129203	1562.11
8.19445	-128894	1996.91
8.22222	-128959	837.303
8.25	-129739	1132.17
8.27778	-127893	1669.1
8.30555	-129632	2078.05
8.33333	-129342	1306.26
8.36112	-129150	1303.17
8.38888	-129571	1179.55
8.41667	-129929	1039.59
8.44445	-130440	939.812
8.47222	-130362	973.239
8.5	-130211	576.289
8.52778	-130230	802.072
8.55555	-130032	1145.85
8.58333	-130342	1729.42
8.61112	-130074	840.015
8.63888	-130610	1388.97
8.66667	-129774	2045.86
8.69445	-129103	919.498
8.72222	-129751	1092.46
8.75	-129724	1988.05
8.77778	-129421	1381.78
8.80555	-129265	987.398
8.83333	-130026	1154.8
8.86112	-130108	1063.84
8.88888	-130204	1554.85
8.91667	-130193	2372.88
8.94445	-129995	1938.28
8.97222	-130138	1779.73
9	-129013	1460.78
9.02778	-129941	781.724
9.05555	-130068	1084.2
9.08333	-130661	1033.64
9.11112	-130735	436.86
9.13888	-130250	694.899
9.16667	-128973	710.722
9.19445	-128432	857.113
9.22222	-129193	1127.63
9.25	-130137	703.153
9.27778	-130143	934.031
9.30555	-129692	911.522
9.33333	-129298	2183.23
9.36112	-130222	1218.63
9.38888	-128876	847.26
9.41667	-129936	1251.13
9.44445	-129652	1235.48
9.47222	-129370	620.457
9.5	-130417	1099.5
9.52778	-131077	2519.94
9.55555	-129814	884.003
9.58333	-129892	575.967
9.61112	-129844	1847.66
9.63888	-129878	992.063
9.66667	-130522	734.141
9.69445	-130182	807.043
9.72222	-129625	1612.55
9.75	-129788	1582.6
9.77778	-129854	1016.89
9.80555	-129679	1226.36
9.83333	-130297	830.188
9.86112	-130240	1042.35
9.88888	-130618	864.779
9.91667	-130061	774.638
9.94445	-129977	457.628
9.97222	-129417	1209.78
10	-129686	1474.13
10.0278	-130174	1065.62
10.0556	-130195	1170.87
10.0833	-130430	569.08
10.1111	-130318	1008.92
10.1389	-129793	1120.64
10.1667	-130166	951.204
10.1944	-129735	1082.46
10.2222	-129873	2197.15
10.25	-130356	652.46
10.2778	-130666	1296.09
10.3056	-130870	1246.69
10.3333	-130801	502.364
10.3611	-129753	1790.09
10.3889	-129376	1445.85
10.4167	-129547	1585.61
10.4444	-130564	1403.43
10.4722	-129906	1291.21
10.5	-130796	1389
10.5278	-130070	828.565
10.5556	-129928	2195.47
10.5833	-130945	486.117
10.6111	-128779	1929.27
10.6389	-130426	870.692
10.6667	-129953	1722.48
10.6944	-130543	748.811
10.7222	-129946	1363.04
10.75	-129921	1224.6
10.7778	-129790	1844.44
10.8056	-130050	1104.03
10.8333	-130450	1130.44
10.8611	-130464	1664.53
10.8889	-129612	1677.41
10.9167	-129365	618.689
10.9444	-131474	1086.74
10.9722	-130456	1411.68
11	-130099	1318.8
11.0278	-130764	1221.27
11.0556	-130306	1255.58
11.0833	-130360	1215.62
11.1111	-130068	1134.05
11.1389	-129848	877.084
11.1667	-130359	1253.32
11.1944	-129854	847.182
11.2222	-130551	2133.96
11.25	-130245	732.771
11.2778	-130130	1147.09
11.3056	-130298	1060.58
11.3333	-131077	1527.96
11.3611	-131461	1228.47
11.3889	-129735	1281.76
11.4167	-129610	1517.34
11.4444	-130744	1053.35
11.4722	-129759	1482.46
11.5	-130693	1102.95
11.5278	-131050	1129.65
11.5556	-130318	515.219
11.5833	-129944	951.613
11.6111	-130284	1971.02
11.6389	-129599	1452.4
11.6667	-130340	1016.39
11.6944	-129996	495.713
11.7222	-131263	908.217
11.75	-130348	1077.98
11.7778	-130227	1279.97
11.8056	-129607	1066.29
11.8333	-130622	1397.9
11.8611	-131695	606.682
11.8889	-129828	510.442
11.9167	-130575	1280.8
11.9444	-130510	1199.37
11.9722	-130265	382.025
12	-130047	1516.32
12.0278	-130608	1218.95
12.0556	-131011	1605.56
12.0833	-129674	769.322
12.1111	-130321	1406.6
12.1389	-130591	715.082
12.1667	-130211	1540.92
12.1944	-130976	998.201
12.2222	-129399	1200.99
12.25	-131129	1760.88
12.2778	-129780	1797.41
12.3056	-130662	1205.23
12.3333	-130841	703.231
12.3611	-128805	732.343
12.3889	-130373	1047.84
12.4167	-129384	2572.15
12.4444	-130365	1190.8
12.4722	-129933	1172.82
12.5	-130300	1888.02
12.5278	-130538	1280.82
12.5556	-129719	1049.12
12.5833	-129583	913.649
12.6111	-130430	2261.13
12.6389	-129474	1542.24
12.6667	-129456	782.494
12.6944	-130047	1109.41
12.7222	-129802	1635.23
12.75	-131124	1585.33
12.7778	-129773	1248.6
12.8056	-130034	1021.97
12.8333	-130631	1092.49
12.8611	-129436	1023.29
12.8889	-130890	1205.08
12.9167	-129415	1446.43
12.9444	-131351	1448.63
12.9722	-130551	1586.75
13	-130439	1231.48
13.0278	-130634	1822.75
13.0556	-129563	1217.8
13.0833	-129624	668.693
13.1111	-129518	1185.86
13.1389	-128774	1158.26
13.1667	-129798	1402.54
13.1944	-130059	586.88
13.2222	-129619	1585.04
13.25	-130121	1890.35
13.2778	-129926	2113.93
13.3056	-130356	778.958
13.3333	-129628	1418.53
13.3611	-129182	1044.85
13.3889	-131006	702.858
13.4167	-129306	1049.51
13.4444	-130295	1630.25
13.4722	-130308	1202.47
13.5	-128953	559.529
13.5278	-131189	2483.99
13.5556	-130269	1078.66
13.5833	-130371	1384.61
13.6111	-130896	1900.54
13.6389	-129244	2165.65
13.6667	-129523	1273.02
13.6944	-130920	1956.18
13.7222	-130442	2211.17
13.75	-129858	1172.02
13.7778	-128947	1173.95
13.8056	-130254	956.502
13.8333	-130156	724.571
13.8611	-130795	1831.81
13.8889	-130119	482.704
13.9167	-130387	1129.83
13.9444	-128836	1838.92
13.9722	-130181	1523.48
14	-130063	1776.71
14.0278	-129305	2706.34
14.0556	-130392	1218.97
14.0833	-130136	2462.68
14.1111	-129293	1023.79
14.1389	-130017	2416.67
14.1667	-129998	224.401
14.1944	-129391	1149.86
14.2222	-129319	1842.79
14.25	-128183	571.693
14.2778	-129822	3102.76
14.3056	-128864	2002.61
14.3333	-129861	1015.23
14.3611	-130235	1738.98
14.3889	-129259	372.777
14.4167	-129037	1143.14
14.4444	-129969	1632.44
14.4722	-129031	535.486
14.5	-129424	1935.49
14.5278	-129347	986.234
14.5556	-129234	2843.08
14.5833	-129647	826.583
14.6111	-129578	1181
14.6389	-129279	1174.05
14.6667	-129907	1553.26
14.6944	-129213	1155
14.7222	-129225	815.782
14.75	-128805	1301.12
14.7778	-128763	830.968
14.8056	-130020	1642.6
14.8333	-130079	1316.4
14.8611	-128694	2069.37
14.8889	-128094	1558.38
14.9167	-129562	2236.17
14.9444	-127933	1539.77
14.9722	-129222	1503.78
15	-129876	1514.18

## Sheet: Fig. 2_c
NaOH/PA	PA-1, normalization	stdev
0.02778	0.00417	0.00034989
0.05555	0.01442	0.00135
0.08333	0.00492	0.00041723
0.11112	0.01116	0.000958748
0.13888	0.00944	0.000915658
0.16667	0.0092	0.000657807
0.19445	0	0
0.22222	0.01046	0.0013
0.25	0.00834	0.000691774
0.27778	0.01488	0.00149
0.30555	0.0015	0.000122782
0.33333	0.01056	0.000492597
0.36112	0.00296	0.000147011
0.38888	0.01678	0.00127
0.41667	0.01204	0.000656436
0.44445	0.01374	0.00133
0.47222	0.01291	0.00106
0.5	0.00828	0.00081325
0.52778	0.0096	0.000636871
0.55555	0.00912	0.000609699
0.58333	0.00134	6.99415e-05
0.61112	0.00781	0.000749189
0.63888	0.01603	0.00123
0.66667	0.0133	0.000899986
0.69445	0.01424	0.000943692
0.72222	0.01582	0.000436028
0.75	0.01398	0.000596602
0.77778	0.01124	0.000642141
0.80555	0.01804	0.00141
0.83333	0.01358	0.00119
0.86112	0.0102	0.000765598
0.88888	0.01413	0.000770848
0.91667	0.01333	0.000880625
0.94445	0.00545	0.000363634
0.97222	0.01014	0.000614457
1	0.0068	0.000415637
1.02778	0.01404	0.000971338
1.05555	0.00985	0.000851021
1.08333	0.01641	0.00197
1.11112	0.0077	0.000337859
1.13888	0.01422	0.00123
1.16667	0.01362	0.00064813
1.19445	0.00742	0.000404091
1.22222	0.000524704	5.52012e-05
1.25	0.01097	0.00101
1.27778	0.01176	0.00143
1.30555	0.01632	0.000432765
1.33333	0.00925	0.000530201
1.36112	0.00999	0.000968141
1.38888	0.00641	0.000475879
1.41667	0.01271	0.00151
1.44445	0.01366	0.00119
1.47222	0.00507	0.00039818
1.5	0.0079	0.00047925
1.52778	0.01828	0.00183
1.55555	0.00968	0.000638279
1.58333	0.01331	0.00123
1.61112	0.01037	0.00108
1.63888	0.01543	0.00137
1.66667	0.00575	0.000503697
1.69445	0.0092	0.000315948
1.72222	0.01798	0.00162
1.75	0.01027	0.000531175
1.77778	0.00675	0.000513237
1.80555	0.01165	0.000890544
1.83333	0.00419	0.000284344
1.86112	0.01433	0.000862947
1.88888	0.01316	0.000838762
1.91667	0.00903	0.000555264
1.94445	0.00551	0.000475326
1.97222	0.01393	0.00152
2	0.01302	0.00089181
2.02778	0.01514	0.00163
2.05555	0.00494	0.00024827
2.08333	0.01749	0.000533856
2.11112	0.00966	0.000747212
2.13888	0.00864	0.000399311
2.16667	0.01552	0.00118
2.19445	0.0146	0.00107
2.22222	0.01229	0.000813423
2.25	0.01117	0.000551133
2.27778	0.00097565	8.22054e-05
2.30555	0.00744	0.000640203
2.33333	0.01209	0.0014
2.36112	0.00793	0.00072888
2.38888	0.01434	0.00119
2.41667	0.00629	0.000502545
2.44445	0.00719	0.000688165
2.47222	0.01592	0.000911776
2.5	0.01342	0.00114
2.52778	0.01155	0.000844461
2.55555	0.0096	0.000954182
2.58333	0.00847	0.00052786
2.61112	0.01723	0.0015
2.63888	0.01152	0.000570194
2.66667	0.0155	0.00148
2.69445	0.00542	0.000319494
2.72222	0.00565	0.000612949
2.75	0.00846	0.00026872
2.77778	0.01188	0.000358116
2.80555	0.00428	0.000308467
2.83333	0.0142	0.00161
2.86112	0.01171	0.00083862
2.88888	0.01199	0.0007917
2.91667	0.01643	0.00136
2.94445	0.01385	0.000885519
2.97222	0.00538	0.000338867
3	0.01484	0.000705456
3.02778	0.01238	0.00106
3.05555	0.0082	0.000618495
3.08333	0.01471	0.000850281
3.11112	0.01667	0.000803061
3.13888	0.01422	0.000820073
3.16667	0.01196	0.000912375
3.19445	0.01045	0.000975718
3.22222	0.01665	0.00143
3.25	0.01831	0.00107
3.27778	0.02478	0.00167
3.30555	0.01366	0.000520176
3.33333	0.02389	0.00151
3.36112	0.01293	0.000790918
3.38888	0.01487	0.00101
3.41667	0.01983	0.00182
3.44445	0.02078	0.00197
3.47222	0.0195	0.00157
3.5	0.00718	0.000610223
3.52778	0.01463	0.000908791
3.55555	0.01371	0.00139
3.58333	0.01348	0.00114
3.61112	0.01502	0.00146
3.63888	0.02041	0.000992969
3.66667	0.01776	0.00205
3.69445	0.01892	0.00134
3.72222	0.02262	0.00254
3.75	0.01253	0.000738808
3.77778	0.02287	0.0016
3.80555	0.01447	0.00121
3.83333	0.01546	0.000507289
3.86112	0.0168	0.000891035
3.88888	0.02188	0.00163
3.91667	0.0198	0.000814304
3.94445	0.02496	0.00166
3.97222	0.031	0.00152
4	0.01971	0.00121
4.02778	0.02476	0.00182
4.05555	0.02573	0.00185
4.08333	0.02284	0.00172
4.11112	0.02571	0.0017
4.13888	0.02676	0.00222
4.16667	0.02407	0.00176
4.19445	0.01784	0.0011
4.22222	0.0244	0.00128
4.25	0.03453	0.0032
4.27778	0.03	0.00222
4.30555	0.02616	0.00288
4.33333	0.03871	0.0027
4.36112	0.02804	0.00246
4.38888	0.03365	0.00311
4.41667	0.03009	0.00199
4.44445	0.03772	0.00344
4.47222	0.03938	0.00429
4.5	0.04075	0.00327
4.52778	0.04658	0.00364
4.55555	0.03331	0.00292
4.58333	0.04096	0.00326
4.61112	0.04469	0.00281
4.63888	0.04988	0.00455
4.66667	0.05193	0.00302
4.69445	0.0446	0.00285
4.72222	0.05598	0.0047
4.75	0.05492	0.00501
4.77778	0.06257	0.00521
4.80555	0.06188	0.00473
4.83333	0.06437	0.00525
4.86112	0.06781	0.0055
4.88888	0.06936	0.00891
4.91667	0.07878	0.00604
4.94445	0.07594	0.00708
4.97222	0.08709	0.00993
5	0.0974	0.00888
5.02778	0.09668	0.01189
5.05555	0.10241	0.01252
5.08333	0.11774	0.01372
5.11112	0.11645	0.01237
5.13888	0.12412	0.01506
5.16667	0.13699	0.01739
5.19445	0.1388	0.01972
5.22222	0.15199	0.01675
5.25	0.156	0.02252
5.27778	0.16639	0.02704
5.30555	0.17147	0.0275
5.33333	0.18828	0.03363
5.36112	0.19701	0.03068
5.38888	0.20687	0.02926
5.41667	0.22321	0.02985
5.44445	0.22275	0.03241
5.47222	0.23411	0.03957
5.5	0.25171	0.04743
5.52778	0.26872	0.04034
5.55555	0.27905	0.04346
5.58333	0.28775	0.04478
5.61112	0.30692	0.05533
5.63888	0.31701	0.04631
5.66667	0.32886	0.05022
5.69445	0.34534	0.05374
5.72222	0.35074	0.0436
5.75	0.36355	0.04608
5.77778	0.37645	0.04759
5.80555	0.3898	0.05721
5.83333	0.40699	0.0583
5.86112	0.4147	0.04952
5.88888	0.43195	0.047
5.91667	0.43448	0.05176
5.94445	0.45419	0.05585
5.97222	0.46314	0.05203
6	0.48362	0.05
6.02778	0.49203	0.04647
6.05555	0.50238	0.05234
6.08333	0.51974	0.05054
6.11112	0.53135	0.05534
6.13888	0.54005	0.05977
6.16667	0.55378	0.05992
6.19445	0.57888	0.05918
6.22222	0.57705	0.06404
6.25	0.59198	0.05028
6.27778	0.60483	0.05502
6.30555	0.62604	0.04778
6.33333	0.63296	0.05492
6.36112	0.64148	0.04647
6.38888	0.65785	0.06315
6.41667	0.66914	0.05486
6.44445	0.67275	0.05124
6.47222	0.69058	0.04932
6.5	0.69875	0.0514
6.52778	0.71393	0.05277
6.55555	0.7375	0.05691
6.58333	0.72651	0.04535
6.61112	0.74426	0.04731
6.63888	0.75975	0.04646
6.66667	0.76714	0.0557
6.69445	0.77004	0.04978
6.72222	0.78541	0.04971
6.75	0.78999	0.04442
6.77778	0.8029	0.03869
6.80555	0.81328	0.03853
6.83333	0.81178	0.03687
6.86112	0.83812	0.04218
6.88888	0.83854	0.0439
6.91667	0.85626	0.038
6.94445	0.85939	0.04269
6.97222	0.86424	0.0344
7	0.87023	0.0451
7.02778	0.88412	0.04365
7.05555	0.90058	0.03252
7.08333	0.89384	0.02674
7.11112	0.90456	0.02851
7.13888	0.90072	0.02546
7.16667	0.90885	0.02435
7.19445	0.9245	0.03029
7.22222	0.92295	0.02544
7.25	0.92015	0.0284
7.27778	0.92321	0.0259
7.30555	0.93943	0.01736
7.33333	0.94445	0.01609
7.36112	0.94255	0.01163
7.38888	0.94021	0.01635
7.41667	0.94512	0.01807
7.44445	0.94865	0.00901
7.47222	0.94825	0.01892
7.5	0.94727	0.01765
7.52778	0.95824	0.00804
7.55555	0.95993	0.01452
7.58333	0.9677	0.00847
7.61112	0.96357	0.00932
7.63888	0.97251	0.01691
7.66667	0.96519	0.00903
7.69445	0.97522	0.00406
7.72222	0.96391	0.0119
7.75	0.97226	0.0095
7.77778	0.97168	0.0061
7.80555	0.97078	0.011
7.83333	0.98434	0.01726
7.86112	0.96917	0.01511
7.88888	0.97491	0.01125
7.91667	0.96964	0.00447
7.94445	0.98189	0.0086
7.97222	0.97618	0.01167
8	0.97332	0.00811
8.02778	0.9831	0.00916
8.05555	0.98612	0.00396
8.08333	0.98277	0.00926
8.11112	0.97803	0.00878
8.13888	0.97134	0.00897
8.16667	0.97762	0.01182
8.19445	0.97484	0.0151
8.22222	0.97542	0.00633
8.25	0.98243	0.00857
8.27778	0.96584	0.0126
8.30555	0.98146	0.01573
8.33333	0.97886	0.00989
8.36112	0.97714	0.00986
8.38888	0.98092	0.00893
8.41667	0.98413	0.00787
8.44445	0.98873	0.00712
8.47222	0.98802	0.00738
8.5	0.98666	0.00437
8.52778	0.98684	0.00608
8.55555	0.98506	0.00868
8.58333	0.98785	0.01311
8.61112	0.98543	0.00636
8.63888	0.99025	0.01053
8.66667	0.98274	0.01549
8.69445	0.97671	0.00696
8.72222	0.98253	0.00827
8.75	0.9823	0.01505
8.77778	0.97957	0.01046
8.80555	0.97817	0.00747
8.83333	0.98501	0.00875
8.86112	0.98574	0.00806
8.88888	0.98661	0.01178
8.91667	0.98651	0.01798
8.94445	0.98473	0.01468
8.97222	0.98602	0.01348
9	0.97591	0.01105
9.02778	0.98424	0.00592
9.05555	0.98539	0.00821
9.08333	0.99071	0.00784
9.11112	0.99138	0.00331
9.13888	0.98702	0.00527
9.16667	0.97555	0.00538
9.19445	0.97068	0.00648
9.22222	0.97752	0.00853
9.25	0.98601	0.00533
9.27778	0.98605	0.00708
9.30555	0.98201	0.0069
9.33333	0.97846	0.01652
9.36112	0.98677	0.00923
9.38888	0.97468	0.00641
9.41667	0.9842	0.00948
9.44445	0.98164	0.00935
9.47222	0.97912	0.0047
9.5	0.98852	0.00833
9.52778	0.99445	0.01912
9.55555	0.9831	0.00669
9.58333	0.9838	0.00436
9.61112	0.98337	0.01399
9.63888	0.98368	0.00751
9.66667	0.98946	0.00557
9.69445	0.98641	0.00612
9.72222	0.98141	0.01221
9.75	0.98287	0.01198
9.77778	0.98346	0.0077
9.80555	0.98189	0.00929
9.83333	0.98745	0.00629
9.86112	0.98693	0.0079
9.88888	0.99033	0.00656
9.91667	0.98532	0.00587
9.94445	0.98457	0.00347
9.97222	0.97954	0.00916
10	0.98195	0.01116
10.0278	0.98634	0.00807
10.0556	0.98653	0.00887
10.0833	0.98864	0.00431
10.1111	0.98763	0.00765
10.1389	0.98291	0.00849
10.1667	0.98626	0.00721
10.1944	0.98239	0.0082
10.2222	0.98363	0.01664
10.25	0.98797	0.00495
10.2778	0.99076	0.00983
10.3056	0.99259	0.00946
10.3333	0.99197	0.00381
10.3611	0.98255	0.01356
10.3889	0.97917	0.01094
10.4167	0.9807	0.012
10.4444	0.98984	0.01064
10.4722	0.98393	0.00978
10.5	0.99192	0.01053
10.5278	0.9854	0.00628
10.5556	0.98413	0.01663
10.5833	0.99326	0.00369
10.6111	0.9738	0.01459
10.6389	0.9886	0.0066
10.6667	0.98435	0.01305
10.6944	0.98965	0.00568
10.7222	0.98429	0.01032
10.75	0.98407	0.00928
10.7778	0.98288	0.01397
10.8056	0.98522	0.00836
10.8333	0.98881	0.00857
10.8611	0.98894	0.01262
10.8889	0.98129	0.0127
10.9167	0.97907	0.00468
10.9444	0.99801	0.00825
10.9722	0.98887	0.0107
11	0.98567	0.00999
11.0278	0.99164	0.00926
11.0556	0.98753	0.00952
11.0833	0.98801	0.00921
11.1111	0.98539	0.00859
11.1389	0.9834	0.00664
11.1667	0.988	0.0095
11.1944	0.98346	0.00642
11.2222	0.98972	0.01618
11.25	0.98698	0.00555
11.2778	0.98594	0.00869
11.3056	0.98745	0.00804
11.3333	0.99445	0.01159
11.3611	0.9979	0.00933
11.3889	0.98239	0.00971
11.4167	0.98127	0.01149
11.4444	0.99145	0.00799
11.4722	0.98261	0.01123
11.5	0.991	0.00836
11.5278	0.9942	0.00857
11.5556	0.98763	0.0039
11.5833	0.98427	0.00721
11.6111	0.98732	0.01494
11.6389	0.98117	0.011
11.6667	0.98783	0.0077
11.6944	0.98474	0.00376
11.7222	0.99612	0.00689
11.75	0.9879	0.00817
11.7778	0.98681	0.0097
11.8056	0.98124	0.00807
11.8333	0.99036	0.0106
11.8611	1	0.00461
11.8889	0.98323	0.00387
11.9167	0.98993	0.00971
11.9444	0.98935	0.00909
11.9722	0.98715	0.0029
12	0.9852	0.01149
12.0278	0.99023	0.00924
12.0556	0.99386	0.01218
12.0833	0.98184	0.00583
12.1111	0.98766	0.01066
12.1389	0.99009	0.00542
12.1667	0.98667	0.01168
12.1944	0.99354	0.00757
12.2222	0.97937	0.00909
12.25	0.99492	0.01336
12.2778	0.9828	0.01361
12.3056	0.99072	0.00914
12.3333	0.99233	0.00533
12.3611	0.97404	0.00554
12.3889	0.98813	0.00794
12.4167	0.97924	0.01947
12.4444	0.98806	0.00903
12.4722	0.98417	0.00888
12.5	0.98747	0.01431
12.5278	0.9896	0.00971
12.5556	0.98225	0.00794
12.5833	0.98103	0.00692
12.6111	0.98864	0.01714
12.6389	0.98005	0.01167
12.6667	0.97988	0.00592
12.6944	0.9852	0.0084
12.7222	0.98299	0.01238
12.75	0.99487	0.01203
12.7778	0.98273	0.00946
12.8056	0.98508	0.00774
12.8333	0.99044	0.00828
12.8611	0.97971	0.00775
12.8889	0.99277	0.00914
12.9167	0.97952	0.01095
12.9444	0.99691	0.01099
12.9722	0.98972	0.01203
13	0.98872	0.00933
13.0278	0.99047	0.01382
13.0556	0.98085	0.00922
13.0833	0.98139	0.00506
13.1111	0.98045	0.00898
13.1389	0.97376	0.00876
13.1667	0.98296	0.01062
13.1944	0.9853	0.00445
13.2222	0.98135	0.012
13.25	0.98586	0.01432
13.2778	0.98411	0.01601
13.3056	0.98797	0.0059
13.3333	0.98143	0.01074
13.3611	0.97743	0.00791
13.3889	0.99381	0.00533
13.4167	0.97854	0.00794
13.4444	0.98742	0.01235
13.4722	0.98754	0.00911
13.5	0.97536	0.00423
13.5278	0.99545	0.01885
13.5556	0.98719	0.00817
13.5833	0.98811	0.01049
13.6111	0.99282	0.01442
13.6389	0.97798	0.01639
13.6667	0.98048	0.00964
13.6944	0.99303	0.01484
13.7222	0.98875	0.01676
13.75	0.9835	0.00888
13.7778	0.97531	0.00888
13.8056	0.98706	0.00725
13.8333	0.98618	0.00549
13.8611	0.99192	0.01389
13.8889	0.98584	0.00366
13.9167	0.98825	0.00856
13.9444	0.97431	0.01391
13.9722	0.9864	0.01154
14	0.98534	0.01346
14.0278	0.97853	0.02048
14.0556	0.9883	0.00924
14.0833	0.986	0.01866
14.1111	0.97842	0.00775
14.1389	0.98492	0.01831
14.1667	0.98475	0.0017
14.1944	0.9793	0.0087
14.2222	0.97865	0.01395
14.25	0.96845	0.00432
14.2778	0.98317	0.0235
14.3056	0.97456	0.01515
14.3333	0.98352	0.00769
14.3611	0.98689	0.01318
14.3889	0.97812	0.00282
14.4167	0.97612	0.00865
14.4444	0.98449	0.01237
14.4722	0.97607	0.00405
14.5	0.9796	0.01465
14.5278	0.97891	0.00746
14.5556	0.97789	0.02151
14.5833	0.9816	0.00626
14.6111	0.98098	0.00894
14.6389	0.9783	0.00888
14.6667	0.98394	0.01176
14.6944	0.9777	0.00874
14.7222	0.97781	0.00617
14.75	0.97404	0.00984
14.7778	0.97366	0.00628
14.8056	0.98495	0.01244
14.8333	0.98548	0.00997
14.8611	0.97304	0.01565
14.8889	0.96765	0.01177
14.9167	0.98084	0.01693
14.9444	0.9662	0.01163
14.9722	0.97778	0.01138
15	0.98366	0.01147

## Sheet: Fig. 2_d
NaOH/PA	PA-1										NaOH/PA	PA-2									NaOH/PA	PA-3
	1	0.5	0.2	0.1	0.05	0.04	0.03	0.02				1	0.5	0.2	0.1	0.05	0.04	0.03	0.02			1	0.5	0.2	0.1	0.05	0.04	0.03	0.02
0	0.387278	0.183363	0.00545	0.000687184	0.00758	0.00652	0.00301	0.00417			0	0.25007	0.0250728	0.00117	0.00351	0.01057	0.00246	0.00923	0.01225		0	0	0	0	0	0.01114	-0.00311	-0.00755	0.02289
0.5	0.387501	0.183365	0.000778707	7.61686e-05	0.00394	0.00729	0.01139	0.00828			0.5	0.250275	0.0251725	0.00343	0.00644	0.01036	0.01225	0.00932	0.01439		0.5	0.000272416	2.01224e-05	7.96452e-06	3.50329e-05	0.01384	-0.00271	-0.00967	-0.0287
1	0.388366	0.183388	0.00406	0.00359	0.00747	0.0048	0	0.0068			1	0.251161	0.0256248	0.004	0.0041	0.00659	0.00856	0.00984	0.01508		1	0.00116993	0.000115549	4.4161e-05	0.000143688	0.00278	0.00289	0.0173	0.00159
1.5	0.391499	0.1836	0.00137	0.00228	0.00306	0.00795	0.00304	0.0079			1.5	0.254713	0.027533	0.00389	0.00217	0.0057	0.01062	0.0142	0.00624		1.5	0.00416401	0.000573419	0.000210704	0.000485933	-0.01228	0.03505	-0.01606	-0.00492
2	0.402805	0.18561	0.00229	0.00367	0.00387	0.00965	0.0078	0.01302			2	0.269685	0.0360974	0.00613	0.0055	0.01052	0.01092	0.01438	0.01689		2	0.0140618	0.00276573	0.000976421	0.00156291	0.00589	0.00212	0.0085	-0.00683
2.5	0.443161	0.205691	0.00443	0.00561	0.00672	0.00639	0.00888	0.01342			2.5	0.324407	0.0707117	0.00743	0.00561	0.00325	0.00813	0.00638	0.01326		2.5	0.0474548	0.0137901	0.00469664	0.00511616	0.01033	-0.00605	0.0396	-0.01338
3	0.553174	0.355713	0.10448	0.03839	0.01066	0.01043	0.00943	0.01484			3	0.482774	0.194638	0.09851	0.03097	0.00948	0.01171	0.00922	0.0134		3	0.143177	0.0629229	0.0212616	0.0159791	0.01497	0.01854	0.00518	0.00176
3.5	0.741749	0.769683	0.43589	0.27934	0.05059	0.04929	0.02048	0.00718			3.5	0.735827	0.487496	0.35396	0.19563	0.04002	0.02834	0.01973	0.01117		3.5	0.358928	0.24379	0.0908919	0.0487111	0.02697	0.01909	0.02286	0.00606
4	0.902408	0.969685	0.72918	0.56255	0.26361	0.21802	0.11044	0.01971			4	0.915183	0.806588	0.61701	0.4375	0.12686	0.08156	0.02925	0.01415		4	0.660474	0.618767	0.325189	0.143181	0.04675	0.01045	0.03562	0.00953
4.5	0.970124	0.996705	0.94366	0.81964	0.53196	0.47397	0.33523	0.04075			4.5	0.977306	0.946767	0.84755	0.6843	0.3379	0.21377	0.08228	0.02315		4.5	0.866933	0.886261	0.689219	0.344964	0.1434	0.01369	0.01204	-0.01118
5	0.991619	0.999652	0.99599	0.97648	0.7788	0.72378	0.58781	0.0974			5	0.994316	0.987034	0.94664	0.88778	0.57152	0.42709	0.21585	0.04259		5	0.956177	0.973964	0.910761	0.624003	0.38679	0.07268	0.00801	-0.03444
5.5	0.997798	0.999966	0.99245	0.99401	0.95319	0.91899	0.80522	0.25171			5.5	0.998601	0.996943	0.97179	0.93446	0.78761	0.64751	0.4012	0.07841		5.5	0.9865	0.994463	0.979153	0.839483	0.60586	0.21298	0.03476	0.00362
6	1	1	0.9948	0.99791	0.9819	0.98678	0.95088	0.48362			6	0.999672	0.999316	0.98034	0.95433	0.89351	0.82171	0.61215	0.15039		6	0.996076	0.998895	0.995602	0.944641	0.74574	0.49863	0.11229	0.00937
6.5	1	1	0.98288	0.99535	0.99347	0.99372	0.97978	0.69875			6.5	0.99992	0.99984	0.98716	0.95897	0.92301	0.90251	0.78456	0.3088		6.5	0.998825	0.99977	0.999041	0.981743	0.86203	0.65822	0.22933	-0.02384
7	1	1	0.98662	0.99634	0.99154	0.9961	0.98605	0.87023			7	1	1	0.99871	0.96179	0.93546	0.91384	0.88751	0.46098		7	0.999649	0.999952	0.999791	0.994133	0.86948	0.76191	0.45383	0.0341
7.5	1	1	1	0.99178	0.9926	0.99333	0.99076	0.94727			7.5	1	1	0.99347	0.97312	0.93988	0.93569	0.91801	0.63194		7.5	0.999899	0.99999	0.999957	0.998195	0.81539	0.82652	0.6161	0.03934
8	1	1	1	0.99131	0.98992	0.99664	0.98595	0.97332			8	1	1	0.99341	0.97879	0.94398	0.94278	0.9303	0.74966		8	0.99997	0.999998	0.999991	0.999426	0.88648	0.84224	0.80036	0.06313
8.5	1	1	1	1	0.99097	0.99557	0.99136	0.98666			8.5	1	1	0.99284	0.98099	0.94896	0.94646	0.94779	0.86193		8.5	0.99997	1	1	1	0.73378	0.82196	0.84595	0.17195
9	1	1	1	1	0.99259	0.99438	0.98473	0.97591			9	1	1	1	0.98714	0.96299	0.94936	0.94762	0.89131		9	0.99997	1	1	1	0.86119	0.85435	0.86858	0.30421
9.5	1	1	1	1	0.98543	0.99082	0.99137	0.98852			9.5	1	1	1	0.98444	0.97195	0.96336	0.9488	0.91612		9.5	0.99997	1	1	1	0.90539	1.03353	0.81233	0.45664
10	1	1	1	1	0.98929	0.98644	0.99208	0.98195			10	1	1	1	0.99005	0.97679	0.96249	0.96456	0.92965		10	0.99997	1	1	1	0.87432	0.96328	1.00622	0.64239
10.5	1	1	1	1	0.98113	0.98512	0.98463	0.99192			10.5	1	1	1	0.98874	0.96808	0.9715	0.95889	0.93412		10.5	0.99997	1	1	1	1.03455	0.9403	0.91135	0.74939
11	1	1	1	1	0.99044	0.97984	0.98597	0.98567			11	1	1	1	0.98948	0.98348	0.97551	0.96498	0.94901		11	0.99997	1	1	1	1.0149	0.94767	0.8855	0.78967
11.5	1	1	1	1	0.98013	0.9796	0.98015	0.991			11.5	1	1	1	0.99578	0.98424	0.97327	0.97252	0.94288		11.5	0.99997	1	1	1	0.98909	0.95001	0.98968	0.86134
12	1	1	1	1	0.97556	0.975	0.98204	0.9852			12	1	1	1	0.99667	0.98884	0.97668	0.98182	0.96012		12	0.99997	1	1	1	0.95725	0.98726	0.98816	0.89777
12.5	1	1	1	1	0.97614	0.97329	0.97797	0.98747			12.5	1	1	1	0.99277	0.98495	0.98089	0.97349	0.97771		12.5	0.99997	1	1	1	0.98671	0.91523	0.88399	1.01256
13	1	1	1	1	0.97531	0.96686	0.97313	0.98872			13	1	1	1	0.9937	0.99098	0.9772	0.98261	0.94957		13	0.99997	1	1	1	1.06561	0.92684	1.00812	1.0499
13.5	1	1	1	1	0.9715	0.96831	0.97882	0.97536			13.5	1	1	1	0.99571	0.98639	0.99204	0.97106	0.96336		13.5	0.99997	1	1	1	1.0356	0.97092	1.03293	0.97533
14	1	1	1	1	0.96403	0.96553	0.96646	0.98534			14	1	1	1	0.9932	0.99019	0.99344	0.98749	0.97922		14	0.99997	1	1	1	1.0265	1.02554	0.97485	0.95657
14.5	1	1	1	1	0.96342	0.95555	0.96816	0.9796			14.5	1	1	1	0.98422	0.99649	0.9811	0.9917	0.98348		14.5	0.99997	1	1	1	1.01223	0.93383	1.01699	1.06326
15	1	1	1	1	0.95731	0.95332	0.96153	0.98366			15	1	1	1	0.98547	0.98722	0.99415	0.98761	0.97366		15	0.99997	1	1	1	1.03354	0.9979	0.99492	0.94835

## Sheet: Fig. 2_f
NaOH_4	NaOH_8	NaOH_15
9.27474	9.03669	8.5467
10.3695	9.41469	8.5467
10.4114	9.71847	9.66948
10.5913	9.71847	9.74473
10.6187	9.71847	10.0546
10.6187	9.76322	10.0981
10.9156	9.83735	10.3975
10.9156	9.91093	10.4396
10.9952	10.1714	10.4954
11.1135	10.3695	10.6611
11.1135	10.5913	10.9318
11.2176	10.6733	10.9451
11.3208	10.6733	11.091
11.3336	10.7817	11.1304
11.372	10.7817	11.1435
11.372	10.7817	11.2479
11.423	10.9023	11.3642
11.423	10.9156	11.4027
11.5243	11.3336	11.4666
11.5746	11.372	11.4666
11.5746	11.423	11.6059
11.6122	11.4357	11.6687
11.823	11.5369	11.6937
11.823	11.5369	11.8056
11.8721	11.5746	11.855
11.9087	11.6122	11.855
11.9331	11.6372	11.855
11.9331	11.7738	11.855
11.9696	11.823	11.8673
12.0543	11.823	11.9042
12.0543	11.823	11.9042
12.0543	11.823	11.9409
12.0543	11.8353	12.002
12.0543	11.8353	12.0869
12.1144	11.8353	12.1951
12.1144	11.8598	12.2549
12.2219	11.8721	12.2549
12.2219	11.8721	12.3262
12.293	11.9087	12.3262
12.293	11.9331	12.3262
12.4106	11.9331	12.3381
12.4106	11.9331	12.3499
12.4106	11.9331	12.4324
12.4106	11.9696	12.4794
12.4457	11.9696	12.4794
12.6196	12.0543	12.4794
12.6196	12.0543	12.4794
12.6885	12.1144	12.5377
12.8139	12.2219	12.5726
12.8139	12.293	12.6075
12.8591	12.3048	12.6075
12.938	12.3048	12.6075
12.9492	12.3166	12.619
12.9604	12.4106	12.619
12.9604	12.4106	12.7572
12.9604	12.4106	12.8143
12.9604	12.4106	12.8143
12.9828	12.4106	12.8143
13.0275	12.4106	12.8143
13.0387	12.4457	12.8143
13.0498	12.5039	12.8485
13.1165	12.5735	12.8485
13.1165	12.585	12.8485
13.1607	12.585	12.8485
13.2158	12.585	12.8939
13.2158	12.585	12.9842
13.3144	12.585	12.9955
13.3471	12.6196	13.0179
13.4771	12.6196	13.0179
13.744	12.6311	13.0627
13.7757	12.6311	13.0851
13.8073	12.6311	13.163
13.8073	12.6885	13.2515
13.8178	12.7228	13.2515
13.8598	12.8139	13.2515
13.985	12.8139	13.2955
13.9954	12.8139	13.2955
13.9954	12.9492	13.3504
14.0162	12.9604	13.3504
14.0162	12.9604	13.3504
14.0265	12.9604	13.3832
14.0265	12.9604	13.3832
14.0265	12.9743	13.4268
14.0576	12.9828	13.4268
14.0576	12.9828	13.5135
14.1811	12.9828	13.5135
14.3238	12.9828	13.5459
14.4651	13.0387	13.5567
14.4651	13.0387	13.5567
14.4651	13.0387	13.5567
14.4852	13.0387	13.6105
14.5153	13.0387	13.6426
14.5153	13.0387	13.6426
14.5153	13.0387	13.6854
14.5553	13.1165	13.7811
14.5652	13.1275	13.7811
14.6647	13.1275	13.7811
14.6647	13.1275	13.8129
14.724	13.1275	13.8129
14.724	13.1607	13.8446
14.8027	13.2597	13.8551
14.8027	13.2597	13.8972
14.8322	13.3144	13.8972
14.9784	13.3362	13.9497
14.9881	13.3362	13.9497
15.0171	13.3471	14.0541
15.0171	13.3471	14.0541
15.104	13.3471	14.0541
15.104	13.3906	14.0645
15.3236	13.4879	14.0645
15.3236	13.5094	14.0956
15.3331	13.5201	14.1473
15.7169	13.5201	14.1473
16.01	13.5201	14.1885
16.0824	13.5201	14.1885
16.0824	13.5738	14.1885
16.1545	13.5738	14.2194
16.7723	13.5738	14.2809
16.8415	13.6379	14.393
16.876	13.6485	14.5545
17.0217	13.7228	14.5545
17.2843	13.7757	14.6046
17.3598	13.8073	14.7539
18.7521	13.8178	14.8427
19.1204	13.8178	14.8427
	13.8178	14.9506
	13.8178	15.1448
	13.9954	15.2218
	14.0162	15.2888
	14.0265	15.3841
	14.0265	15.4787
	14.0576	15.5634
	14.1092	15.7129
	14.1092	15.7129
	14.1503	15.8978
	14.2322	15.962
	14.2322	16.0077
	14.273	16.0077
	14.273	16.0714
	14.3238	16.1259
	14.4651	16.2522
	14.5053	16.2971
	14.5153	16.4665
	14.5652	17.3311
	14.6647	17.4319
	14.7141	17.607
	14.7141	18.1303
	14.7141	18.1705
	14.8027	18.3545
	14.8027
	14.8322
	14.9103
	15.0171
	15.1328
	15.1807
	15.1807
	15.3426
	15.4182
	15.6706
	15.7814
	15.8549
	15.8549
	16.0824
	16.1545
	16.1725
	16.2174
	16.2532
	16.2978
	16.3956
	16.3956
	16.431
	16.7463
	16.876
	16.9276
	17.6009
	17.6009
	17.7325
	17.7816
	18.2414
	18.8602
	19.1204

## Sheet: Fig. 2_g
NaOH/PA	D
0	3.94568e-06
2.5	3.90932e-06
3	3.97577e-06
3.5	4.06722e-06

## Sheet: Fig. 2_h
	PA-3, 0/1	PA-3, 3/1	PA-3, 4/1	PA-3, 5/1	PA-3, 8/1	PA-3, 15/1
0.0082	0.000839582	0.01925	0.22876	0.42703	0.47188	0.45342
0.00846	0.00139	0.01774	0.22373	0.4115	0.45224	0.43346
0.00873	0.00247	0.0167	0.21637	0.39754	0.43388	0.41127
0.009	0.00291	0.01632	0.2102	0.38261	0.4194	0.39365
0.00927	0.00217	0.01611	0.20256	0.3707	0.40577	0.37845
0.00954	0.00231	0.01703	0.19372	0.36233	0.3917	0.36379
0.00981	0.0017	0.01901	0.18793	0.3537	0.37159	0.34627
0.01008	0.00103	0.01647	0.18286	0.33756	0.36171	0.33063
0.01035	0.00194	0.01499	0.17732	0.32596	0.34849	0.31901
0.01062	0.00164	0.01256	0.17236	0.31803	0.3359	0.30958
0.01089	0.00232	0.01221	0.16704	0.30938	0.32575	0.29852
0.01116	0.00363	0.01373	0.16147	0.30083	0.31451	0.28521
0.01143	0.0007145	0.01452	0.16071	0.29146	0.30458	0.27285
0.0117	0.00164	0.01379	0.15294	0.28542	0.2941	0.26454
0.01197	0.00222	0.01321	0.14813	0.27877	0.28609	0.2544
0.01224	0.00317	0.01186	0.14785	0.27234	0.27845	0.25086
0.0125	0.00333	0.01203	0.14416	0.26491	0.27072	0.23946
0.01277	0.00336	0.01084	0.13821	0.25814	0.26212	0.22997
0.01304	0.0029	0.00966	0.13481	0.25016	0.25135	0.22219
0.01331	0.00228	0.00867	0.1334	0.24011	0.24413	0.21341
0.01358	0.0018	0.01015	0.13033	0.2361	0.23643	0.20754
0.01385	0.00087694	0.00997	0.12402	0.23037	0.22879	0.20169
0.01412	0.00202	0.00938	0.12378	0.2258	0.22449	0.19607
0.01439	0.00164	0.00789	0.11877	0.22229	0.21791	0.18782
0.01466	8.74578e-06	0.00931	0.11786	0.21555	0.21338	0.18445
0.01493	0.0015	0.00998	0.11167	0.21035	0.20718	0.17818
0.0152	0.00229	0.01002	0.11194	0.2032	0.20216	0.17315
0.01547	0.00187	0.00812	0.10758	0.1991	0.19572	0.16757
0.01574	0.00121	0.00823	0.10559	0.19303	0.19154	0.16185
0.01601	0.00226	0.00984	0.10448	0.19127	0.18669	0.15573
0.01627	0.000669137	0.00934	0.09946	0.18757	0.18102	0.15406
0.01654	0.00152	0.00827	0.09888	0.18357	0.17606	0.1488
0.01681	0.00144	0.00685	0.09829	0.17966	0.17208	0.14315
0.01708	0.00127	0.00674	0.09536	0.17504	0.16801	0.14043
0.01735	0.00141	0.00737	0.09129	0.17118	0.16366	0.13633
0.01762	0.00123	0.00703	0.09049	0.16641	0.15898	0.13282
0.01789	0.00131	0.006	0.08943	0.16285	0.15429	0.12917
0.01816	-0.000755273	0.00696	0.0848	0.157	0.1496	0.12519
0.01843	-0.00129	0.0071	0.08316	0.15448	0.14758	0.12119
0.0187	3.31683e-05	0.00702	0.08151	0.15283	0.14176	0.11674
0.01897	0.00108	0.00471	0.08087	0.14784	0.14007	0.11367
0.01924	0.000871145	0.00554	0.07858	0.14547	0.13643	0.11171
0.01951	0.00123	0.00544	0.07555	0.14246	0.13283	0.10713
0.01978	0.000488771	0.00486	0.07466	0.14143	0.1304	0.10559
0.02004	0.000773946	0.00494	0.07181	0.13696	0.12805	0.10413
0.02031	0.00104	0.00605	0.07201	0.13307	0.12323	0.09991
0.02058	0.00104	0.00518	0.07142	0.12961	0.12007	0.09651
0.02085	0.0021	0.00516	0.06852	0.12613	0.11751	0.09542
0.02112	0.00112	0.00453	0.06625	0.12504	0.11506	0.09302
0.02139	0.000634838	0.00369	0.06616	0.12161	0.113	0.09106
0.02166	0.000750129	0.00441	0.06511	0.11921	0.10886	0.08948
0.02193	8.7855e-05	0.00464	0.06126	0.11658	0.10657	0.08701
0.0222	0.00111	0.00417	0.05988	0.11544	0.10233	0.08291
0.02247	0.000499914	0.00379	0.06047	0.11173	0.10091	0.08105
0.02274	0.000526164	0.00406	0.06136	0.11019	0.09917	0.07895
0.02301	0.00112	0.00469	0.05814	0.10911	0.09696	0.08138
0.02328	-0.000241526	0.00499	0.05503	0.10581	0.09322	0.07506
0.02354	0.000650423	0.0039	0.05512	0.10268	0.09139	0.07332
0.02381	0.000532993	0.00329	0.05576	0.10019	0.09006	0.07233
0.02408	0.00117	0.00361	0.05271	0.09656	0.08821	0.06981
0.02435	0.000487545	0.0042	0.05129	0.09696	0.08641	0.06807
0.02462	-1.01354e-05	0.00367	0.05071	0.0964	0.08462	0.06754
0.02489	0.000833427	0.00272	0.04935	0.09378	0.08219	0.06433
0.02516	0.0011	0.00352	0.04851	0.09085	0.0797	0.06255
0.02543	0.00157	0.00401	0.04717	0.08722	0.07651	0.06182
0.0257	0.00139	0.0029	0.04594	0.08773	0.07524	0.0607
0.02597	0.000893252	0.00236	0.04463	0.0851	0.07473	0.05961
0.02624	0.000567801	0.00344	0.04363	0.08262	0.07244	0.0573
0.02651	0.00162	0.00268	0.04356	0.08108	0.06975	0.05521
0.02678	0.00181	0.00245	0.04363	0.07978	0.06981	0.05493
0.02705	0.00145	0.00346	0.042	0.07903	0.06842	0.05415
0.02731	0.0012	0.00363	0.04096	0.07716	0.0663	0.05308
0.02758	0.000581593	0.00255	0.04036	0.07562	0.06425	0.05006
0.02785	0.000188703	0.00243	0.04027	0.07324	0.06317	0.04834
0.02812	0.00137	0.00286	0.03879	0.07133	0.06142	0.04816
0.02839	0.0012	0.0033	0.03674	0.06998	0.06079	0.04739
0.02866	0.000599723	0.00277	0.03652	0.06838	0.05825	0.04617
0.02893	6.25384e-05	0.00306	0.03675	0.06586	0.05872	0.0453
0.0292	-0.00050431	0.00204	0.03599	0.06589	0.05612	0.04453
0.02947	0.000395624	0.00174	0.03486	0.06479	0.05554	0.04247
0.02974	9.20508e-05	0.00299	0.03341	0.06379	0.05377	0.04005
0.03001	0.000271679	0.00257	0.03434	0.06158	0.04985	0.04036
0.03028	0.00137	0.00238	0.0338	0.06066	0.05058	0.04029
0.03055	0.00103	0.00324	0.032	0.06021	0.04915	0.03907
0.03082	0.000744593	0.00244	0.03214	0.05842	0.04815	0.03779
0.03108	-6.6936e-05	0.00302	0.03064	0.05763	0.04722	0.03779
0.03135	-0.000174532	0.00255	0.02975	0.05544	0.04716	0.03867
0.03162	-0.000329193	0.00276	0.02961	0.05341	0.04669	0.03568
0.03189	0.001	0.00258	0.02881	0.05246	0.04422	0.03535
0.03216	0.00158	0.00282	0.02745	0.0518	0.04343	0.03431
0.03243	0.00174	0.00114	0.02534	0.05163	0.04223	0.03372
0.0327	0.000597807	0.00144	0.02589	0.05006	0.04083	0.032
0.03297	0.00036984	0.00191	0.02526	0.04908	0.04079	0.03083
0.03324	0.000370718	0.00172	0.02611	0.04821	0.03976	0.02969
0.03351	0.000958373	0.00126	0.02462	0.04737	0.03722	0.0296
0.03378	0.000641294	0.00193	0.02376	0.04503	0.03756	0.02916
0.03405	0.00144	0.00136	0.02382	0.04475	0.03678	0.02827
0.03432	0.000375153	0.00145	0.02354	0.04387	0.03556	0.02751
0.03459	0.000942779	0.00205	0.02258	0.04215	0.03526	0.02607
0.03485	0.000383816	0.00213	0.02229	0.04132	0.03366	0.02605
0.03512	0.000485457	0.00196	0.02243	0.03989	0.03323	0.02599
0.03539	0.000314789	0.00188	0.022	0.03821	0.0325	0.02561
0.03566	-7.87699e-05	0.00138	0.02186	0.0387	0.03177	0.02428
0.03593	-0.000400488	0.00159	0.02087	0.03836	0.03113	0.02375
0.0362	-0.000213479	0.00108	0.01979	0.03758	0.02995	0.02368
0.03647	0.000222875	0.00113	0.01835	0.03598	0.02905	0.02284
0.03674	0.000959216	0.00189	0.01878	0.035	0.02739	0.02214
0.03701	0.00051874	0.00184	0.01859	0.03439	0.02769	0.02085
0.03728	0.0007735	0.00148	0.01686	0.03488	0.02732	0.02157
0.03755	0.00111	0.0014	0.01727	0.03404	0.02642	0.02191
0.03782	0.000405686	0.00135	0.0176	0.03215	0.02564	0.02127
0.03809	0.000659268	0.00174	0.0169	0.03146	0.0249	0.0204
0.03836	0.00136	0.00125	0.01585	0.03038	0.02277	0.02167
0.03862	0.000754997	0.00192	0.01535	0.03075	0.02381	0.01972
0.03889	0.000570618	0.00169	0.01585	0.02943	0.02304	0.01879
0.03916	0.000184479	0.00146	0.01526	0.02899	0.0224	0.01802
0.03943	0.000610533	0.00129	0.01458	0.02809	0.02293	0.01798
0.0397	0.000946319	0.00124	0.01497	0.0279	0.02184	0.01755
0.03997	0.000957116	0.00116	0.01525	0.02637	0.02114	0.01741
0.04024	0.000307148	0.000966933	0.01357	0.02525	0.02204	0.01632
0.04051	0.000496128	0.00145	0.0134	0.02483	0.02042	0.01628
0.04078	0.000704326	0.00234	0.01342	0.02436	0.02026	0.01519
0.04105	0.000924606	0.00129	0.01231	0.02457	0.01977	0.01536
0.04132	0.000821964	0.00093678	0.01173	0.02386	0.01822	0.01494
0.04159	0.000984827	0.00117	0.01254	0.02266	0.0178	0.01522
0.04186	0.000290568	0.000272025	0.01217	0.0223	0.01757	0.01459
0.04213	0.000324448	0.000469163	0.01143	0.02266	0.0172	0.01493
0.04239	0.000348846	0.00136	0.01211	0.02186	0.0172	0.0152
0.04266	0.000166724	0.000615661	0.01176	0.02089	0.0158	0.01476
0.04293	9.38688e-06	0.00102	0.01101	0.02044	0.0164	0.01354
0.0432	9.94169e-05	0.000399859	0.01054	0.0195	0.01514	0.01309
0.04347	0.000323734	0.000355828	0.00967	0.01963	0.0149	0.01274
0.04374	0.000503603	0.00124	0.00904	0.0194	0.01511	0.01224
0.04401	-0.000101873	0.00115	0.00942	0.01811	0.01415	0.01204
0.04428	0.000357182	0.0013	0.00951	0.01819	0.01418	0.01177
0.04455	0.000435473	0.00113	0.00948	0.01776	0.01332	0.01152
0.04482	0.000177175	0.000951003	0.00851	0.01664	0.01292	0.01206
0.04509	0.000664348	0.00103	0.00795	0.01654	0.01269	0.01126
0.04536	0.000185041	0.000324181	0.00794	0.01574	0.0125	0.01017
0.04563	0.000352348	0.00101	0.00793	0.01551	0.01286	0.00956
0.0459	0.000563193	0.000356192	0.0076	0.01585	0.01236	0.00849
0.04616	0.000989517	0.000256965	0.00669	0.01436	0.01171	0.00901
0.04643	0.000773482	0.000177748	0.00687	0.01477	0.01132	0.00923
0.0467	0.000872447	0.000815032	0.00735	0.01438	0.01051	0.00892
0.04697	0.00083657	0.000604601	0.00683	0.0151	0.01026	0.00868
0.04724	0.000266081	0.000802804	0.00663	0.01365	0.01066	0.00853
0.04751	0.000333546	0.00141	0.00693	0.01264	0.01049	0.00866
0.04778	0.000305889	0.00134	0.00655	0.01279	0.01061	0.00865
0.04805	5.42304e-05	0.0012	0.00651	0.0122	0.0098	0.00869
0.04832	0.000135661	0.00119	0.0061	0.01187	0.00898	0.00804
0.04859	0.00084069	0.000963121	0.00622	0.01164	0.00791	0.00743
0.04886	0.000545418	0.000453858	0.0065	0.01094	0.00851	0.00736
0.04913	0.000745609	0.000159715	0.0054	0.01056	0.00817	0.00727
0.0494	0.000441658	2.19805e-05	0.0056	0.00997	0.00815	0.00737
0.04967	-4.85922e-06	0.000449399	0.00535	0.00927	0.00854	0.00714
0.04993	0.000136696	0.000522712	0.00525	0.01025	0.00791	0.00653
0.0502	0.000522927	0.000781557	0.0055	0.00946	0.00738	0.00733
0.05047	0.000861708	0.00103	0.00501	0.0097	0.00761	0.00628
0.05074	0.000361221	0.00106	0.00468	0.00856	0.00771	0.00644
0.05101	0.000622254	0.000569627	0.00468	0.00807	0.00777	0.00616
0.05128	0.000563947	0.000796165	0.00443	0.00822	0.00729	0.00631
0.05155	0.000112314	0.000528598	0.00425	0.00778	0.00635	0.00615
0.05182	0.000880367	0.000664824	0.00437	0.00766	0.0069	0.00538
0.05209	0.000407106	0.00151	0.00492	0.00844	0.00636	0.00539
0.05236	-0.000477071	0.000742216	0.00387	0.00789	0.00693	0.00536
0.05263	-0.000418922	0.00018006	0.00372	0.00712	0.00658	0.00522
0.0529	0.000412158	0.000469171	0.00355	0.0071	0.00684	0.00491
0.05317	0.000328981	-0.000125253	0.00437	0.00696	0.00643	0.00434
0.05344	0.00039273	0.00136	0.00358	0.00688	0.00557	0.00504
0.0537	0.000348502	0.000444492	0.00305	0.0075	0.00523	0.00541
0.05397	0.000631655	0.00107	0.00345	0.00627	0.0055	0.00566
0.05424	0.000458221	0.000199083	0.00302	0.00593	0.00528	0.00488
0.05451	0.000328109	0.000482043	0.00302	0.00612	0.00491	0.00477
0.05478	0.000902076	0.000882142	0.00355	0.00633	0.00528	0.00469
0.05505	0.000604406	0.000242195	0.00287	0.00559	0.00565	0.00461
0.05532	5.3338e-05	0.000723254	0.00287	0.00545	0.00565	0.00432
0.05559	0.000257415	0.00135	0.00337	0.00494	0.00469	0.00403
0.05586	-0.000108038	0.000650675	0.0024	0.00519	0.00496	0.00328
0.05613	-0.000110325	0.000791371	0.0017	0.00428	0.00466	0.00316
0.0564	4.63176e-05	0.000445915	0.00161	0.00412	0.00406	0.00373
0.05667	0.000624205	0.00057134	0.00212	0.00448	0.00439	0.00393
0.05694	0.000662077	0.00103	0.00242	0.00439	0.00412	0.00362
0.05721	0.000296292	0.000516329	0.00241	0.00461	0.00473	0.00428
0.05747	0.00024653	0.000652623	0.00199	0.00411	0.00421	0.00433
0.05774	0.000609901	0.000921804	0.00265	0.00439	0.00335	0.00337
0.05801	0.000556414	0.00112	0.00185	0.00444	0.00303	0.00378
0.05828	0.000343838	0.000813514	0.00177	0.00367	0.0034	0.00358
0.05855	0.000414253	0.000664848	0.00141	0.00355	0.0037	0.0037
0.05882	0.000792957	0.000465817	0.00137	0.00407	0.004	0.00262
0.05909	0.000615891	0.000871112	0.00238	0.00346	0.00344	0.00274
0.05936	-0.000294024	0.000578814	0.0024	0.00337	0.00314	0.00318
0.05963	0.000318721	0.000457763	0.00226	0.00266	0.00314	0.00327
0.0599	0.000736339	0.000553937	0.00188	0.00248	0.00409	0.00339
0.06017	0.00121	0.00111	0.00115	0.00256	0.00361	0.00297
0.06044	0.000904294	0.000888001	0.00142	0.00297	0.00351	0.00247
0.06071	0.000701678	-0.000145427	0.00159	0.00347	0.00269	0.0027
0.06098	0.00112	7.1138e-05	0.00151	0.00257	0.00249	0.00251
0.06124	0.000964616	0.000144861	0.00157	0.0026	0.00324	0.00252
0.06151	0.000955542	0.000619824	0.00215	0.00336	0.00273	0.00264
0.06178	0.000519826	-0.000199794	0.00181	0.00307	0.00283	0.00262
0.06205	0.000723515	0.000161447	0.00152	0.0032	0.00297	0.00273
0.06232	0.00108	0.000588124	0.00171	0.00277	0.0027	0.00275
0.06259	0.000490045	0.000876515	0.00153	0.00253	0.00257	0.00198
0.06286	0.000378558	0.00047589	0.00112	0.00215	0.00238	0.00208
0.06313	0.000123641	0.000202836	0.0014	0.00268	0.00292	0.00215
0.0634	0.000357012	0.000359489	0.000417897	0.00214	0.00333	0.00222
0.06367	0.00107	-0.000138381	0.00102	0.00231	0.00278	0.00271
0.06394	0.000935585	0.000725371	0.00111	0.0024	0.00224	0.00267
0.06421	0.000894327	0.000879163	0.00171	0.00155	0.00174	0.00235
0.06448	0.000664403	0.00133	0.00134	0.00178	0.00189	0.002
0.06474	0.000594895	0.00105	0.00137	0.00279	0.0024	0.00204
0.06501	0.000662409	0.000301733	0.00148	0.0019	0.00212	0.0021
0.06528	0.000553606	0.000472813	0.00151	0.00204	0.00223	0.00165
0.06555	0.000627677	0.00036218	0.00177	0.00209	0.00175	0.00196
0.06582	2.05611e-05	0.000336035	0.00141	0.00233	0.00164	0.00143
0.06609	8.10413e-05	8.17226e-05	0.00111	0.0023	0.00202	0.00119
0.06636	7.13656e-05	0.00047433	0.000698157	0.0015	0.00164	0.00195
0.06663	0.000235798	1.87314e-05	0.00128	0.00207	0.00219	0.00161
0.0669	0.000203179	-9.31264e-05	0.00121	0.00118	0.00288	0.0021
0.06717	-9.55886e-06	-4.93439e-05	0.00122	0.00222	0.00252	0.0019
0.06744	0.00082259	0.000820967	0.00119	0.00191	0.000817176	0.00132
0.06771	0.00070342	0.000694605	0.00107	0.00249	0.00222	0.00184
0.06798	0.000597777	0.000718017	0.00107	0.0021	0.002	0.00201
0.06825	0.000610442	0.00010467	0.000555438	0.00197	0.00247	0.00221
0.06851	0.000798912	-9.73283e-05	0.00105	0.00161	0.00269	0.00211
0.06878	0.000663224	0.000239897	0.00176	0.00133	0.00287	0.00194
0.06905	0.000308515	0.000194894	0.000819447	0.00166	0.00202	0.00191
0.06932	0.00062994	7.61151e-05	0.00083847	0.00191	0.00197	0.00157
0.06959	0.000727993	0.000659999	0.00131	0.00161	0.00212	0.00135
0.06986	0.000715499	0.000155859	0.00101	0.00165	0.00243	0.00142
0.07013	0.000768814	0.000276003	0.000915829	0.00158	0.00215	0.00186
0.0704	9.80158e-05	0.000463994	0.00138	0.00132	0.0017	0.00168
0.07067	0.000393037	0.000633658	0.00141	0.00166	0.00135	0.00194
0.07094	0.000603007	0.000347906	0.000843867	0.00199	0.00134	0.00247
0.07121	0.00103	0.000403986	0.000494879	0.00188	0.00135	0.00165
0.07148	0.00132	2.1507e-05	0.000928103	0.00227	0.00174	0.00176
0.07175	0.000910749	-0.000286678	0.000839362	0.00178	0.00162	0.00167
0.07202	0.000933274	0.00055968	0.00162	0.00154	0.00166	0.00138
0.07228	0.00073702	0.000700331	0.00124	0.0019	0.00202	0.00145
0.07255	0.00052988	0.000607048	0.00158	0.00204	0.00194	0.00139
0.07282	0.000182831	0.000262272	0.000532602	0.00191	0.00125	0.00204
0.07309	0.000434794	0.00030206	0.0011	0.0013	0.00175	0.0017
0.07336	0.000479986	0.000442194	0.0012	0.00209	0.00201	0.00227
0.07363	0.000276615	0.000517314	0.00143	0.00248	0.00185	0.00253
0.0739	0.000417682	0.000425691	0.00145	0.00171	0.00258	0.00177
0.07417	0.000394597	0.000509319	0.002	0.00189	0.00223	0.0019
0.07444	0.000930288	0.000576801	0.00209	0.00219	0.00247	0.00128
0.07471	0.000661717	0.00102	0.00147	0.00213	0.00173	0.00139
0.07498	0.000328372	0.000732489	0.000985408	0.00208	0.00209	0.00147
0.07525	0.000771859	0.000385876	0.00129	0.00274	0.00197	0.00152
0.07552	0.000620609	0.000734419	0.001	0.00262	0.00226	0.00158
0.07579	0.000238993	0.000502696	0.0011	0.00234	0.00176	0.00159
0.07605	0.00040803	0.000368746	0.000538834	0.00217	0.00189	0.00253
0.07632	0.000729415	0.000733414	0.000247241	0.00242	0.00216	0.00221
0.07659	0.00046796	0.00111	0.000928775	0.00198	0.00214	0.00172
0.07686	0.000436098	0.000553862	0.00143	0.00231	0.00184	0.00166
0.07713	0.000605387	9.45397e-05	0.00102	0.00203	0.00157	0.00209
0.0774	0.000175531	0.000538607	0.0015	0.00221	0.00152	0.00227
0.07767	0.000204432	-0.000119156	0.00165	0.00205	0.0023	0.00221
0.07794	5.65889e-05	0.000199524	0.00125	0.00178	0.00191	0.00236
0.07821	0.000165598	0.000512365	0.00117	0.00253	0.00163	0.00182
0.07848	0.000500848	-0.000653047	0.00152	0.00249	0.00196	0.00168
0.07875	0.000408276	0.000140344	0.00189	0.00266	0.00227	0.00141
0.07902	0.000547393	0.000858468	0.0019	0.00243	0.00253	0.00196
0.07929	0.000865443	0.000706331	0.000801716	0.00225	0.00283	0.00167
0.07956	0.0012	0.00092518	0.00114	0.00186	0.00251	0.00149
0.07982	0.000675439	0.000538784	0.00112	0.00222	0.00293	0.00154
0.08009	0.00121	0.000576213	0.00173	0.00225	0.00264	0.00172
0.08036	0.000539655	0.000959306	0.00148	0.00277	0.0028	0.00178
0.08063	0.000398265	0.000263718	0.00142	0.00266	0.0028	0.00252
0.0809	0.000722955	0.000519644	0.00158	0.00219	0.00296	0.00261
0.08117	0.000102385	0.000412546	0.00125	0.00212	0.00305	0.00149
0.08144	0.000428749	0.000274644	0.00168	0.00278	0.00304	0.00186
0.08171	0.000770676	0.00073531	0.00131	0.00237	0.00263	0.0023
0.08198	0.000755302	0.000849627	0.00173	0.00215	0.00229	0.00206
0.08225	0.000424516	0.000559736	0.000787927	0.00229	0.00202	0.00237
0.08252	0.000752377	0.000328468	0.000474545	0.0021	0.00252	0.00243
0.08279	0.000609407	0.000449258	0.0018	0.00245	0.00223	0.00201
0.08306	0.000403371	0.000100155	0.00172	0.00264	0.00279	0.00213
0.08333	0.000382127	0.00090166	0.00168	0.00227	0.00252	0.00238
0.08359	0.000200199	0.000320346	0.00244	0.0032	0.00275	0.00168
0.08386	0.00016421	0.000634646	0.00229	0.00313	0.00238	0.00213
0.08413	0.000483825	0.000806667	0.00243	0.00315	0.00257	0.00193
0.0844	2.6909e-05	0.000589881	0.00145	0.0031	0.00279	0.00262
0.08467	0.000801794	0.000232258	0.00135	0.00361	0.00267	0.00311
0.08494	0.00069505	-0.000147015	0.00212	0.00398	0.00234	0.00319
0.08521	0.000830327	1.04171e-05	0.00237	0.00367	0.00278	0.00263
0.08548	0.000821868	0.00128	0.00186	0.00368	0.00239	0.00204
0.08575	0.0012	0.000709751	0.00185	0.00358	0.00223	0.00229
0.08602	0.000408609	0.000320593	0.00178	0.00328	0.00286	0.00238
0.08629	0.000462583	0.000177523	0.00184	0.0031	0.00269	0.00213
0.08656	0.000386577	0.000157986	0.00156	0.00272	0.00217	0.00234
0.08683	0.000550355	0.000240646	0.0022	0.00279	0.00297	0.00247
0.0871	0.00152	0.000332201	0.00197	0.00339	0.00325	0.00311
0.08736	0.00048707	0.000469078	0.0016	0.00304	0.00298	0.0024
0.08763	0.000422105	0.00015777	0.00147	0.00304	0.00323	0.00261
0.0879	0.000502741	-7.29618e-05	0.00198	0.00272	0.00313	0.00312
0.08817	0.000712824	-0.000127529	0.00164	0.00319	0.00283	0.00301
0.08844	0.000672787	0.00031918	0.00172	0.00309	0.00364	0.00262
0.08871	0.000334158	0.00123	0.00181	0.00266	0.00388	0.00279
0.08898	0.00083413	0.000304415	0.00191	0.00342	0.00352	0.00294
0.08925	0.000494473	0.000433044	0.00181	0.00326	0.00316	0.00253
0.08952	0.000497572	0.000797722	0.00205	0.00301	0.00313	0.0028
0.08979	0.000389904	0.000499851	0.00206	0.00376	0.00356	0.00301
0.09006	0.000543247	0.000362058	0.00235	0.00312	0.00359	0.00355
0.09033	0.000687302	0.00108	0.00181	0.00329	0.00334	0.00314
0.0906	0.000615441	0.000274733	0.00193	0.00369	0.0035	0.0028
0.09087	0.000293182	-9.16664e-05	0.00156	0.00334	0.0036	0.00303
0.09113	0.000405947	-0.00029637	0.00192	0.00328	0.00418	0.00315
0.0914	0.000884646	0.000425001	0.00213	0.00341	0.0041	0.00349
0.09167	0.000455247	0.000633325	0.00157	0.00371	0.00298	0.00303
0.09194	0.000300366	0.000361824	0.00155	0.00315	0.00288	0.00258
0.09221	-3.1198e-05	0.000787809	0.00238	0.00318	0.00219	0.00291
0.09248	0.000451064	0.000906544	0.00238	0.0033	0.00334	0.00263
0.09275	0.000226794	0.000110095	0.00208	0.00301	0.0037	0.00276
0.09302	0.000552177	0.000433141	0.00174	0.00331	0.0034	0.0032
0.09329	0.00105	0.000400472	0.00202	0.00299	0.00303	0.00319
0.09356	0.00128	0.000291124	0.00195	0.00363	0.00338	0.00424
0.09383	0.000996729	0.000481607	0.00217	0.0038	0.00345	0.00284
0.0941	0.00085927	0.000419058	0.00181	0.00357	0.00353	0.00304
0.09437	0.000822432	0.000772668	0.00136	0.00307	0.00264	0.0031
0.09463	0.000748677	0.000684059	0.00171	0.00329	0.00313	0.00285
0.0949	0.000692049	0.000296558	0.0019	0.00376	0.00335	0.00285
0.09517	0.000331331	0.000289905	0.00191	0.00359	0.00317	0.00327
0.09544	0.00039805	-8.45103e-05	0.00182	0.00357	0.0036	0.0035
0.09571	0.00049713	0.000299179	0.00168	0.00395	0.00357	0.00354
0.09598	0.000628738	-0.00040937	0.00165	0.00359	0.00387	0.00321
0.09625	0.000922405	0.000142986	0.00237	0.00392	0.00376	0.00274
0.09652	0.000416807	0.000143362	0.00198	0.00378	0.00362	0.00321
0.09679	0.00082605	0.000470204	0.0019	0.00296	0.0031	0.00368
0.09706	0.000441184	0.000604335	0.00171	0.00325	0.00331	0.00374
0.09733	0.00017961	0.00104	0.00169	0.00348	0.00386	0.00325
0.0976	0.000733297	0.000873085	0.00137	0.00324	0.00358	0.003
0.09787	0.000686875	0.00063866	0.002	0.00347	0.00396	0.00269
0.09814	0.000529707	3.63478e-05	0.00126	0.00343	0.00348	0.00342
0.0984	0.000684523	0.000344573	0.00164	0.00299	0.00328	0.00325
0.09867	0.000462104	1.26018e-05	0.00193	0.00332	0.00353	0.00323
0.09894	0.000725039	0.00026935	0.00216	0.00315	0.00338	0.00338
0.09921	0.000356072	0.000234725	0.00231	0.00373	0.00361	0.00333
0.09948	0.000567323	0.000105296	0.00188	0.00367	0.00383	0.003
0.09975	0.00058413	0.000564538	0.00206	0.0033	0.00336	0.00344
0.10002	0.00089384	0.000859385	0.00213	0.00334	0.00406	0.00338
0.10029	0.000623343	0.00112	0.00119	0.00367	0.0038	0.00349
0.10056	0.000606263	0.00104	0.00187	0.00302	0.00479	0.00326
0.10083	0.000564031	0.000467347	0.00197	0.00353	0.00356	0.00319
0.1011	0.000393182	0.000558535	0.00194	0.00346	0.0038	0.00392
0.10137	0.000590523	0.000666461	0.0018	0.00367	0.00333	0.00364
0.10164	0.000669686	0.000526302	0.00235	0.0034	0.00341	0.00303
0.1019	0.00044472	0.00103	0.00249	0.00396	0.00384	0.00329
0.10217	0.000395809	0.000920697	0.00238	0.00357	0.00368	0.00297
0.10244	0.000668944	0.000270832	0.00251	0.00314	0.00382	0.00307
0.10271	0.000583043	0.000685831	0.00186	0.00329	0.00339	0.00347
0.10298	0.000373844	0.000901191	0.00193	0.00316	0.00411	0.00321
0.10325	0.000540734	0.000918711	0.00198	0.00365	0.00396	0.00348
0.10352	0.000763693	0.000714233	0.0024	0.00376	0.00364	0.00271
0.10379	0.00106	0.000662001	0.00201	0.00395	0.00289	0.00298
0.10406	0.000495826	0.000691651	0.00171	0.00374	0.00268	0.00271
0.10433	0.0002925	0.000304446	0.00167	0.00389	0.00345	0.00295
0.1046	0.000367754	0.000529308	0.00201	0.00367	0.00349	0.00286
0.10487	0.000731242	0.000582353	0.00219	0.00368	0.00355	0.00336
0.10514	0.000855858	0.00052505	0.00248	0.00311	0.00373	0.00302
0.10541	0.000767315	-7.99852e-05	0.00177	0.00337	0.00359	0.00324
0.10567	0.00108	-0.000569803	0.00167	0.00343	0.00347	0.00317
0.10594	0.000794549	0.000354885	0.00113	0.00366	0.00351	0.00373
0.10621	0.000849823	0.000414364	0.0013	0.0036	0.0037	0.0034
0.10648	0.00052696	0.000296604	0.00166	0.00304	0.00365	0.00379
0.10675	0.000557027	0.000792605	0.00188	0.00347	0.00362	0.00388
0.10702	0.000516817	0.000915114	0.00163	0.00311	0.00367	0.00266
0.10729	0.00101	0.000239656	0.00197	0.00353	0.0036	0.00295
0.10756	0.000480171	0.000119727	0.002	0.00352	0.00337	0.00353
0.10783	0.000333807	0.000281394	0.00218	0.00368	0.00333	0.00345
0.1081	0.00068194	0.000764428	0.00254	0.00325	0.00306	0.00355
0.10837	0.000433951	0.00118	0.00166	0.00361	0.0033	0.00312
0.10864	0.000879855	0.000711012	0.00169	0.0037	0.00347	0.00267
0.10891	6.37837e-05	0.00068495	0.00198	0.0035	0.00407	0.0038
0.10918	0.000450876	0.00051765	0.00147	0.00349	0.00349	0.0035
0.10944	0.000211792	0.000392811	0.0017	0.00299	0.00342	0.00297
0.10971	0.000204355	9.19718e-05	0.00189	0.00314	0.00372	0.00271
0.10998	0.000203534	0.000468846	0.00211	0.00382	0.00385	0.00275
0.11025	0.000280786	0.000266513	0.002	0.0032	0.00369	0.003
0.11052	0.000438062	0.000440026	0.00212	0.00327	0.00337	0.00299
0.11079	0.000407084	0.000439976	0.00193	0.00328	0.00404	0.00353
0.11106	0.000930998	5.6838e-05	0.00195	0.00291	0.00359	0.00309
0.11133	0.000788498	0.000106872	0.00185	0.00266	0.00361	0.003
0.1116	0.000642307	-3.76995e-05	0.00177	0.00352	0.00338	0.00285
0.11187	0.000552936	0.000456784	0.00169	0.00339	0.00345	0.00251
0.11214	0.000544747	0.000300379	0.00129	0.00353	0.00352	0.00293
0.11241	0.000490671	0.000585867	0.0021	0.00371	0.0038	0.0034
0.11268	0.000652069	0.000634127	0.00173	0.00352	0.00286	0.00293
0.11295	0.000699868	0.000350563	0.00148	0.00278	0.00278	0.00238
0.11321	0.000777174	0.000608186	0.00147	0.00315	0.00268	0.00287
0.11348	0.0005759	0.000629717	0.00139	0.00347	0.00348	0.00294
0.11375	-0.000140828	0.000225306	0.0016	0.00271	0.00339	0.00313
0.11402	0.000341334	-0.000238827	0.00189	0.00285	0.00314	0.00307
0.11429	0.000682253	0.000501229	0.00119	0.00244	0.00323	0.00279
0.11456	0.000660119	0.000643404	0.00115	0.00293	0.00351	0.00303
0.11483	0.00023843	0.000168628	0.00174	0.00312	0.00288	0.00281
0.1151	0.000362006	0.000437574	0.00162	0.00318	0.00259	0.00317
0.11537	0.000366463	0.000814772	0.00142	0.00291	0.00263	0.00301
0.11564	0.000254892	0.00089504	0.00123	0.00259	0.00302	0.00297
0.11591	0.000880703	0.000272801	0.00134	0.00274	0.00296	0.0026
0.11618	0.000611493	0.000241621	0.00159	0.00342	0.00271	0.00334
0.11645	0.000652421	-4.24278e-05	0.00159	0.00321	0.00288	0.00238
0.11672	0.000743767	-0.000200338	0.00173	0.00303	0.003	0.00267
0.11698	0.000842027	0.00016661	0.00125	0.00277	0.0029	0.00235
0.11725	0.000811555	0.00072877	0.00141	0.00274	0.00324	0.00246
0.11752	0.000808202	0.00051201	0.00143	0.00234	0.00303	0.00297
0.11779	0.000193545	0.00015877	0.00145	0.00294	0.00328	0.00308
0.11806	0.000429544	0.000746709	0.00162	0.00231	0.0032	0.00316
0.11833	0.000353009	0.000358575	0.00137	0.00236	0.00309	0.00277
0.1186	0.000407785	0.000368036	0.00131	0.0029	0.00305	0.00272
0.11887	0.000441696	0.000210217	0.00132	0.00285	0.00325	0.00226
0.11914	0.000782466	-5.75045e-05	0.00132	0.0025	0.00284	0.00245
0.11941	0.000566582	0.000321188	0.00177	0.00265	0.00277	0.00299
0.11968	0.000321769	0.000333872	0.00144	0.00274	0.00264	0.00262
0.11995	0.000418148	0.000369357	0.00122	0.00241	0.00233	0.00283
0.12022	0.000320943	0.000706274	0.0014	0.00257	0.00248	0.00313
0.12048	0.000403074	0.000323579	0.0016	0.00265	0.00279	0.00269
0.12075	0.000429482	0.000900432	0.00164	0.00259	0.00311	0.00268
0.12102	0.00054275	0.000434839	0.00174	0.00257	0.00277	0.00233
0.12129	0.000262606	-0.0001515	0.00129	0.00243	0.00254	0.00197
0.12156	0.000259231	0.000267879	0.0016	0.00225	0.00286	0.00261
0.12183	-3.67809e-05	0.000814352	0.0014	0.0023	0.00321	0.00321
0.1221	0.000279962	0.000395619	0.00154	0.00235	0.00299	0.00281
0.12237	0.000145003	0.000887779	0.00127	0.00257	0.0035	0.00247
0.12264	0.000216141	0.000981289	0.00128	0.00229	0.00314	0.00264
0.12291	0.000780034	0.000967933	0.00174	0.00253	0.00306	0.00293
0.12318	0.000540765	0.000275013	0.00161	0.00253	0.00296	0.00309
0.12345	0.000474982	0.000198631	0.0019	0.00247	0.00299	0.00279
0.12372	0.000718261	0.000703698	0.00103	0.00267	0.00257	0.00269
0.12399	0.000277962	0.000742798	0.0013	0.00194	0.00227	0.00156
0.12425	0.000784648	0.000510378	0.0016	0.00237	0.00262	0.00249
0.12452	0.000655239	0.000618779	0.0015	0.00205	0.00279	0.00251
0.12479	0.000281646	0.000425699	0.00109	0.00218	0.00257	0.00242
0.12506	0.000276932	0.000280262	0.00104	0.00184	0.00241	0.00249
0.12533	0.000286948	0.000626825	0.000800466	0.00205	0.00249	0.00231
0.1256	0.000749929	0.000851353	0.000938391	0.00257	0.00275	0.00218
0.12587	0.000680304	0.000603029	0.000640412	0.00232	0.00248	0.00226
0.12614	0.000781091	0.000497436	0.00112	0.0017	0.00262	0.00199
0.12641	0.000618338	0.000212989	0.00107	0.00169	0.00264	0.00218
0.12668	0.000455328	0.000197051	0.00122	0.00184	0.00233	0.00152
0.12695	0.000532433	0.000552357	0.00113	0.00205	0.00155	0.00206
0.12722	0.00060187	0.000494953	0.000935466	0.00185	0.00173	0.00187
0.12749	0.000580197	0.000231154	0.000838478	0.00195	0.0025	0.00209
0.12776	0.000471341	0.000582849	0.000806359	0.00195	0.00257	0.0019
0.12802	0.000887111	0.000577861	0.00118	0.00191	0.00235	0.00199
0.12829	0.000314334	0.0006198	0.00116	0.00232	0.00236	0.00271
0.12856	4.40501e-05	0.00054394	0.000841286	0.00219	0.0028	0.00193
0.12883	0.00058778	0.000362324	0.00108	0.0021	0.0024	0.00199
0.1291	0.000641136	8.49805e-05	0.00105	0.00243	0.00221	0.00151
0.12937	0.000371757	0.000348166	0.0014	0.00184	0.0021	0.00117
0.12964	0.000320514	0.000116816	0.00123	0.00192	0.00204	0.00211
0.12991	0.00045071	0.000301306	0.000658275	0.00234	0.00204	0.00237
0.13018	0.000693669	0.000174669	0.000398358	0.00164	0.00214	0.00192
0.13045	0.000676142	0.000305602	0.000638566	0.00183	0.00183	0.00226
0.13072	0.000255567	4.8889e-05	0.00101	0.00192	0.00238	0.00215
0.13099	0.000584992	0.000332933	0.000833177	0.0023	0.00208	0.00212
0.13126	0.000378861	0.000550443	0.00133	0.00197	0.002	0.00181
0.13153	0.000184877	-0.000152533	0.000567967	0.00206	0.00187	0.00165
0.13179	2.08105e-05	0.000214514	0.000677307	0.00155	0.00187	0.00155
0.13206	0.000454251	0.000544168	0.000580395	0.002	0.00215	0.00192
0.13233	0.000803524	0.000745409	0.000546599	0.00153	0.00199	0.00201
0.1326	0.000574973	0.000727319	0.000712528	0.00163	0.00166	0.00171
0.13287	0.000304922	0.000337929	0.000437837	0.00176	0.0018	0.00204
0.13314	0.000118601	0.000252532	0.00067523	0.00178	0.00203	0.00204
0.13341	0.000128274	0.000185605	0.000720847	0.00196	0.00181	0.00193
0.13368	-0.000194116	0.000297305	0.000940817	0.00164	0.00199	0.00177
0.13395	0.000459927	0.000531195	0.00125	0.0012	0.00225	0.00174
0.13422	0.000422958	0.000352023	0.00104	0.0012	0.00205	0.00178
0.13449	0.000349519	-0.000253009	0.000718951	0.00132	0.00183	0.00154
0.13476	0.00053724	0.000307734	0.00105	0.0016	0.00169	0.00194
0.13503	0.000505995	0.000281125	0.000301253	0.00185	0.00213	0.00141
0.1353	0.000622476	0.000367723	0.000870517	0.00183	0.00221	0.00221
0.13556	0.000375945	-6.86592e-05	0.00108	0.00155	0.00184	0.00194
0.13583	0.000346779	7.30041e-05	0.00107	0.00161	0.00183	0.00198
0.1361	0.000196017	0.000568149	0.000588473	0.00175	0.00166	0.00157
0.13637	0.000393896	0.000135734	0.000742236	0.00178	0.00135	0.00195
0.13664	0.00011241	0.000498484	0.000774707	0.00191	0.00161	0.00199
0.13691	0.000197338	0.000321351	0.000892656	0.00191	0.00176	0.00183
0.13718	0.000763728	0.000552668	0.00107	0.00179	0.00158	0.00165
0.13745	0.000631942	0.000277249	0.000569926	0.00167	0.00144	0.0014

## Sheet: Fig. 3_b
Experimental data														Fittings
NaOH/PA	20uM_Norm_Average	StDev	30uM_Norm_Average	StDev	40uM_Norm_Average	StDev	50uM_Norm_Average	StDev	100uM_Norm_Average	StDev	200uM_Norm_Average	StDev		NaOH/PA	20uM_PA-1	30uM_PA-1	40uM_PA-1	50uM_PA-1	100uM_PA-1	200uM_PA-1
0.02778	0.00417	0.00034989	0.00301	0.000128759	0.00652	0.000144935	0.00758	0.000119325	0.000687184	2.38146e-05	0.00545	3.62227e-05		0.72222	4.50653e-05	6.33683e-05	7.15592e-05	7.32987e-05	9.49569e-05	0.000111369
0.05555	0.01442	0.00135	0.00771	0.000255197	0.00379	0.000101381	0.00193	4.426e-05	0.00082526	9.56214e-06	0.00285	3.06214e-05		0.73031	4.57555e-05	6.4585e-05	7.30325e-05	7.48279e-05	9.72195e-05	0.000114226
0.08333	0.00492	0.00041723	0.00878	0.000174877	0.00704	0.0001866	0.00625	0.000233307	0.0036	7.88702e-05	0.00403	1.48659e-05		0.7384	4.64563e-05	6.5825e-05	7.45361e-05	7.6389e-05	9.9536e-05	0.000117157
0.11112	0.01116	0.000958748	0.006	0.000245975	9.56847e-05	3.25853e-06	0.000472864	1.47916e-05	0.00351	6.93732e-05	0.00249	2.67075e-05		0.74649	4.71677e-05	6.70888e-05	7.60707e-05	7.79827e-05	0.000101908	0.000120163
0.13888	0.00944	0.000915658	0.00792	0.000278739	0.00626	0.000141818	0.00429	0.000143518	0.00184	4.01396e-05	0.00267	2.17773e-05		0.75459	4.78901e-05	6.83769e-05	7.76369e-05	7.96097e-05	0.000104336	0.000123246
0.16667	0.0092	0.000657807	0.00707	0.000288877	0.00347	0.000134848	0.00471	0.000100973	0.00278	0.000100257	0	0		0.76268	4.86236e-05	6.96897e-05	7.92353e-05	8.12706e-05	0.000106822	0.000126408
0.19445	0	0	0.00992	0.000297337	0.00519	0.000154247	0.00556	8.29212e-05	0.00211	3.11038e-05	0.00356	2.63291e-05		0.77077	4.93683e-05	7.10277e-05	8.08666e-05	8.29661e-05	0.000109367	0.000129651
0.22222	0.01046	0.0013	0.00889	0.000184884	0.00414	0.000136223	0.00106	2.32067e-05	0.000176293	3.29555e-06	0.0019	1.95824e-05		0.77886	5.01243e-05	7.23914e-05	8.25315e-05	8.4697e-05	0.000111973	0.000132978
0.25	0.00834	0.000691774	0.0138	0.000278347	0.00431	9.94409e-05	0.0015	4.55389e-05	0.000210828	2.204e-06	0.00306	4.12359e-05		0.78695	5.0892e-05	7.37812e-05	8.42307e-05	8.6464e-05	0.000114641	0.00013639
0.27778	0.01488	0.00149	0.00326	0.000112051	0.00821	0.000342287	0.00602	0.000106576	0.00121	3.54361e-05	0.00165	2.14429e-05		0.79504	5.16714e-05	7.51978e-05	8.59648e-05	8.82679e-05	0.000117373	0.000139889
0.30555	0.0015	0.000122782	0.00443	0.000193351	0.00686	0.000133161	0.00171	3.23816e-05	0.00116	2.11389e-05	0.00136	1.07178e-05		0.80313	5.24628e-05	7.66415e-05	8.77347e-05	9.01094e-05	0.000120169	0.000143478
0.33333	0.01056	0.000492597	0.00666	0.000261223	0.007	0.00027965	0.00625	0.000124644	0.00253	4.87187e-05	0.00339	2.97361e-05		0.81123	5.32663e-05	7.8113e-05	8.9541e-05	9.19893e-05	0.000123033	0.000147159
0.36112	0.00296	0.000147011	0.00987	0.00072894	0.00299	0.000110122	0.00303	3.81296e-05	0.00156	1.48996e-05	0.00212	2.76353e-05		0.81932	5.4082e-05	7.96127e-05	9.13845e-05	9.39085e-05	0.000125964	0.000150935
0.38888	0.01678	0.00127	0.00538	0.00010892	0.00483	0.000151228	0.00149	5.28934e-05	0.004	6.07952e-05	0.00171	2.01966e-05		0.82741	5.49103e-05	8.11412e-05	9.32659e-05	9.58677e-05	0.000128966	0.000154807
0.41667	0.01204	0.000656436	0.00598	7.52939e-05	0.00747	0.000184769	0.00465	0.000130711	0.00261	2.26414e-05	0.00139	8.10777e-06		0.8355	5.57513e-05	8.26991e-05	9.5186e-05	9.78677e-05	0.000132038	0.000158779
0.44445	0.01374	0.00133	0.00865	0.000164603	0.0035	9.26018e-05	0.0023	1.62152e-05	0.0026	4.32361e-05	0.00348	3.10787e-05		0.84359	5.66051e-05	8.42868e-05	9.71457e-05	9.99095e-05	0.000135185	0.000162853
0.47222	0.01291	0.00106	0.00424	0.000124003	0.00824	0.00010561	0.00218	9.14973e-05	0.00225	3.1847e-05	0.00268	2.18786e-05		0.85168	5.7472e-05	8.59051e-05	9.91457e-05	0.000101994	0.000138406	0.000167031
0.5	0.00828	0.00081325	0.01139	0.000459095	0.00729	0.000264013	0.00394	8.21104e-05	7.61686e-05	4.55023e-07	0.000778707	5.79583e-06		0.85977	5.83522e-05	8.75544e-05	0.000101187	0.000104122	0.000141703	0.000171317
0.52778	0.0096	0.000636871	0.00576	0.000166715	0.0063	0.000117918	0.00733	0.000103474	0.00305	4.64025e-05	0.00329	3.40315e-05		0.86787	5.92459e-05	8.92353e-05	0.00010327	0.000106294	0.00014508	0.000175712
0.55555	0.00912	0.000609699	0.00465	7.87111e-05	0.004	5.05747e-05	0.00356	4.92645e-05	0.0038	5.09776e-05	0.0044	4.86764e-05		0.87596	6.01532e-05	9.09486e-05	0.000105396	0.000108511	0.000148536	0.00018022
0.58333	0.00134	6.99415e-05	0.00225	0.00011787	0.00464	8.33831e-05	0.00236	6.14227e-05	0.0013	3.18959e-05	0.00204	5.62802e-06		0.88405	6.10745e-05	9.26947e-05	0.000107566	0.000110775	0.000152075	0.000184844
0.61112	0.00781	0.000749189	0.00419	9.79914e-05	0.00589	0.000198474	0.00529	0.000151591	0.00205	4.32484e-05	0.00178	1.68322e-05		0.89214	6.20098e-05	9.44744e-05	0.000109781	0.000113086	0.000155699	0.000189586
0.63888	0.01603	0.00123	0.0139	0.000733351	0.00698	0.000301578	0.00466	0.000147263	0.00306	6.73961e-05	0.00346	5.07678e-05		0.90023	6.29595e-05	9.62882e-05	0.000112041	0.000115445	0.000159409	0.00019445
0.66667	0.0133	0.000899986	0.00635	0.000324253	0.00805	0.000166621	0.0056	0.000163595	0	0	0.00529	4.96981e-05		0.90832	6.39237e-05	9.81368e-05	0.000114347	0.000117854	0.000163207	0.000199439
0.69445	0.01424	0.000943692	0.00379	4.16762e-05	0.0065	0.000271215	0.00709	0.000127738	0.00288	6.28966e-05	0.00136	1.79919e-05		0.91641	6.49027e-05	0.000100021	0.000116702	0.000120313	0.000167095	0.000204555
0.72222	0.01582	0.000436028	0.00213	7.98147e-05	0.00557	0.000237116	0.00475	7.77778e-05	0.00186	1.65721e-05	0.00328	3.08227e-05		0.92451	6.58967e-05	0.000101941	0.000119104	0.000122823	0.000171076	0.000209803
0.75	0.01398	0.000596602	0.00837	0.000288077	0.00265	8.36894e-05	0.0087	0.000256482	0.00119	2.92943e-05	0.00363	1.55525e-05		0.9326	6.69059e-05	0.000103898	0.000121556	0.000125385	0.000175152	0.000215186
0.77778	0.01124	0.000642141	0.00748	0.000185469	0.00941	0.000268591	0.00667	0.000109546	0.00293	2.16908e-05	0.00333	9.02284e-06		0.94069	6.79306e-05	0.000105893	0.000124059	0.000128001	0.000179326	0.000220706
0.80555	0.01804	0.00141	0.01073	7.31388e-05	0.00505	0.000108608	0.00386	8.06076e-05	0.00271	4.79352e-05	0.00209	2.4033e-05		0.94878	6.89709e-05	0.000107926	0.000126613	0.000130671	0.000183598	0.000226368
0.83333	0.01358	0.00119	0.00903	0.000210948	0.00586	0.00018056	0.00816	0.000324695	0.00332	9.05251e-05	0.00322	2.44993e-05		0.95687	7.00272e-05	0.000109998	0.000129219	0.000133397	0.000187972	0.000232176
0.86112	0.0102	0.000765598	0.0064	0.000265698	0.00425	0.000139659	0.00739	0.000154063	0.00247	4.76837e-05	0.00442	4.0595e-05		0.96496	7.10997e-05	0.00011211	0.00013188	0.00013618	0.000192451	0.000238132
0.88888	0.01413	0.000770848	0.0117	0.000251098	0	0	0.00713	0.000208747	0.00414	6.05298e-05	0.0041	3.3435e-05		0.97305	7.21886e-05	0.000114262	0.000134595	0.000139021	0.000197036	0.000244241
0.91667	0.01333	0.000880625	0.00484	0.000219578	0.00818	0.000210917	0.00455	0.000129638	0.000623497	8.38073e-06	0.00304	2.59096e-05		0.98115	7.32941e-05	0.000116456	0.000137366	0.000141921	0.000201731	0.000250507
0.94445	0.00545	0.000363634	0.0029	0.000150511	0.00596	0.000284049	0.00668	0.000151938	0.00274	3.93611e-05	0.00302	1.93739e-05		0.98924	7.44166e-05	0.000118692	0.000140194	0.000144882	0.000206537	0.000256933
0.97222	0.01014	0.000614457	0.00771	0.000496421	0.00194	7.01978e-05	0.00579	0.000127703	0.00385	0.000103635	0.00356	8.56222e-06		0.99733	7.55563e-05	0.00012097	0.00014308	0.000147904	0.000211458	0.000263525
1	0.0068	0.000415637	0	0	0.0048	0.000182486	0.00747	0.00018713	0.00359	6.19811e-05	0.00406	5.99997e-05		1.00542	7.67134e-05	0.000123293	0.000146025	0.00015099	0.000216496	0.000270285
1.02778	0.01404	0.000971338	0.01379	0.000471424	0.00588	0.000196673	0.00479	5.74224e-05	0.00132	1.62312e-05	0.0034	1.74977e-05		1.01351	7.78883e-05	0.00012566	0.000149032	0.00015414	0.000221654	0.000277219
1.05555	0.00985	0.000851021	0.0049	0.000192234	0.00689	0.000134932	0.00764	6.5248e-05	0.00322	3.53541e-05	0.00358	4.92311e-05		1.0216	7.90811e-05	0.000128072	0.0001521	0.000157355	0.000226934	0.00028433
1.08333	0.01641	0.00197	0.009	0.000690572	0.00638	0.000336741	0	0	0.00324	8.4129e-05	0.00409	2.36237e-05		1.02969	8.02922e-05	0.000130531	0.000155231	0.000160638	0.000232341	0.000291624
1.11112	0.0077	0.000337859	0.00524	0.000264121	0.00608	0.000163069	0.00513	0.000215802	0.00109	4.54373e-06	0.00151	1.29218e-05		1.03779	8.15219e-05	0.000133037	0.000158427	0.000163989	0.000237876	0.000299105
1.13888	0.01422	0.00123	0.00305	9.04605e-05	0.00668	0.000175751	0.00622	0.000111737	0.00218	3.11126e-05	0.00516	8.44675e-05		1.04588	8.27704e-05	0.000135591	0.000161688	0.00016741	0.000243544	0.000306778
1.16667	0.01362	0.00064813	0.0081	0.000557618	0.00743	0.000287115	0.00166	7.99663e-05	0.00513	0.000100559	0.00145	2.09803e-05		1.05397	8.4038e-05	0.000138194	0.000165017	0.000170902	0.000249346	0.000314648
1.19445	0.00742	0.000404091	0.00902	0.000375775	0.00662	0.000137792	0.00413	8.43228e-05	0.00364	4.61214e-05	0.000990989	8.1545e-06		1.06206	8.5325e-05	0.000140847	0.000168414	0.000174467	0.000255286	0.000322719
1.22222	0.000524704	5.52012e-05	0.00689	0.000252096	0.00285	0.000113015	0.00359	1.27281e-05	0.00372	4.22148e-05	0.00254	9.71667e-06		1.07015	8.66317e-05	0.000143551	0.000171881	0.000178107	0.000261368	0.000330998
1.25	0.01097	0.00101	0.01338	0.000286821	0.00589	0.00011239	0.00257	5.75137e-05	0.00314	6.14407e-05	0.00329	1.67555e-05		1.07824	8.79584e-05	0.000146307	0.000175419	0.000181822	0.000267595	0.000339488
1.27778	0.01176	0.00143	0.00187	5.84033e-05	0.00378	7.03938e-05	0.00433	6.19337e-05	0.00221	4.94215e-05	0.00229	2.97994e-05		1.08633	8.93055e-05	0.000149116	0.00017903	0.000185615	0.00027397	0.000348197
1.30555	0.01632	0.000432765	0.00952	0.000346572	0.00755	0.000293112	0.0036	7.01708e-05	0.00182	4.33827e-05	0.00196	1.75044e-05		1.09443	9.06732e-05	0.000151979	0.000182716	0.000189487	0.000280497	0.000357129
1.33333	0.00925	0.000530201	0.0058	0.00022572	0.00628	0.000142116	0.00246	5.58702e-05	0.00164	2.35136e-05	0.0035	4.39428e-05		1.10252	9.20618e-05	0.000154897	0.000186477	0.00019344	0.000287179	0.000366289
1.36112	0.00999	0.000968141	0.00801	0.00018301	0.00618	0.000169864	0.0044	0.000143767	0.00179	2.07539e-05	0.00294	3.31369e-05		1.11061	9.34717e-05	0.00015787	0.000190316	0.000197475	0.000294021	0.000375685
1.38888	0.00641	0.000475879	0.00633	8.67089e-05	0.00713	0.00037861	0.00466	0.000124417	0.00307	4.66637e-05	0.00209	2.19902e-05		1.1187	9.49031e-05	0.000160901	0.000194234	0.000201595	0.000301025	0.000385322
1.41667	0.01271	0.00151	0.00996	0.000363684	0.0064	7.77131e-05	0.00411	0.000133128	0.003	4.00201e-05	0.00157	1.3222e-05		1.12679	9.63565e-05	0.00016399	0.000198232	0.0002058	0.000308196	0.000395205
1.44445	0.01366	0.00119	0.00498	0.000194818	0.00619	0.000181993	0.00166	5.78152e-05	0.00305	3.60218e-05	0.00209	7.46742e-06		1.13488	9.78322e-05	0.000167138	0.000202313	0.000210093	0.000315538	0.000405342
1.47222	0.00507	0.00039818	0.01057	0.000529578	0.0064	0.000174971	0.0036	6.87562e-05	0.00444	0.000127846	0.00301	2.82355e-05		1.14297	9.93304e-05	0.000170347	0.000206478	0.000214476	0.000323055	0.000415739
1.5	0.0079	0.00047925	0.00304	2.96359e-05	0.00795	0.000299413	0.00306	8.53005e-05	0.00228	3.88427e-05	0.00137	2.06722e-05		1.15107	0.000100852	0.000173617	0.000210728	0.00021895	0.000330751	0.000426403
1.52778	0.01828	0.00183	0.01014	0.000400685	0.00797	0.000286605	0.00637	0.000243748	0.00239	3.33662e-05	0.00176	2.06314e-05		1.15916	0.000102396	0.00017695	0.000215066	0.000223517	0.00033863	0.00043734
1.55555	0.00968	0.000638279	0.0069	0.000152439	0.01017	0.000209443	0.00182	7.78999e-06	0.00211	3.53498e-05	0.00402	3.15433e-05		1.16725	0.000103964	0.000180347	0.000219494	0.00022818	0.000346697	0.000448557
1.58333	0.01331	0.00123	0.00696	0.000193128	0.00608	0.000128034	0.00882	0.000287713	0.00319	1.57685e-05	0.00361	7.2602e-05		1.17534	0.000105556	0.000183809	0.000224012	0.000232939	0.000354956	0.000460062
1.61112	0.01037	0.00108	0.00891	0.000447163	0.00353	0.000113794	0.00476	0.000121511	0.00279	2.289e-05	0.00511	4.88449e-05		1.18343	0.000107173	0.000187338	0.000228623	0.000237798	0.000363411	0.000471862
1.63888	0.01543	0.00137	0.00426	0.000164887	0.00563	0.000327403	0.00621	0.000118901	0.00214	5.47311e-05	0.00395	3.38001e-05		1.19152	0.000108814	0.000190934	0.00023333	0.000242759	0.000372068	0.000483964
1.66667	0.00575	0.000503697	0.00866	0.000333621	0.0077	0.000420536	0.00658	0.0001657	0.00253	2.39591e-05	0.00151	1.15876e-05		1.19961	0.000110481	0.000194599	0.000238133	0.000247823	0.000380931	0.000496377
1.69445	0.0092	0.000315948	0.00761	0.000343265	0.00681	0.000201775	0.00435	3.17145e-05	0.005	6.76977e-05	0.00432	4.13676e-05		1.20771	0.000112173	0.000198335	0.000243035	0.000252992	0.000390005	0.000509108
1.72222	0.01798	0.00162	0.00628	0.000274484	0.00603	0.000159348	0.00598	9.69287e-05	0.00155	3.53495e-05	0.00412	3.07521e-05		1.2158	0.00011389	0.000202143	0.000248037	0.000258269	0.000399295	0.000522165
1.75	0.01027	0.000531175	0.00906	0.000265058	0.00523	0.000138948	0.00311	3.79616e-05	0.00583	3.9892e-05	0.00269	2.34066e-05		1.22389	0.000115635	0.000206023	0.000253143	0.000263657	0.000408807	0.000535557
1.77778	0.00675	0.000513237	0.00834	0.000363918	0.00265	6.81862e-05	0.00155	6.2093e-05	0.00274	3.78899e-05	0.00347	2.78629e-05		1.23198	0.000117405	0.000209978	0.000258354	0.000269156	0.000418545	0.000549292
1.80555	0.01165	0.000890544	0.00736	0.000207339	0.00425	0.000188779	0.00882	0.000188366	0.00213	9.81416e-06	0.00389	5.25222e-05		1.24007	0.000119203	0.000214009	0.000263672	0.00027477	0.000428514	0.000563379
1.83333	0.00419	0.000284344	0.01203	0.000324655	0.00821	0.000344336	0.00657	0.000185796	0.00427	2.25104e-05	0.00275	2.68529e-05		1.24816	0.000121029	0.000218117	0.0002691	0.000280502	0.000438721	0.000577827
1.86112	0.01433	0.000862947	0.01004	0.000432886	0.00624	0.000217641	0.00559	0.000189063	0.00339	3.21483e-05	0.00364	3.62464e-05		1.25625	0.000122882	0.000222304	0.000274639	0.000286353	0.000449171	0.000592646
1.88888	0.01316	0.000838762	0.007	0.00030719	0.00629	0.000143902	0.00728	0.000165055	0.00509	0.000102961	0.00355	1.6411e-05		1.26435	0.000124764	0.000226572	0.000280292	0.000292326	0.00045987	0.000607844
1.91667	0.00903	0.000555264	0.00798	0.000334641	0.00314	8.54209e-05	0.00516	0.000143535	0.00604	0.000162378	0.00533	5.38192e-05		1.27244	0.000126675	0.000230921	0.000286062	0.000298423	0.000470824	0.000623432
1.94445	0.00551	0.000475326	0.00394	0.000219177	0.00757	0.000203167	0.00698	0.000195643	0.0026	6.75567e-05	0.00497	2.5452e-05		1.28053	0.000128615	0.000235354	0.00029195	0.000304648	0.000482038	0.000639419
1.97222	0.01393	0.00152	0.01239	0.000650203	0.00684	0.000220447	0.00949	0.000167451	0.00353	6.03022e-05	0.00415	5.93408e-05		1.28862	0.000130584	0.000239872	0.000297959	0.000311002	0.000493519	0.000655817
2	0.01302	0.00089181	0.0078	0.000300853	0.00965	0.000192572	0.00387	0.00015457	0.00367	4.42364e-05	0.00229	2.74984e-05		1.29671	0.000132584	0.000244477	0.000304092	0.000317489	0.000505274	0.000672634
2.02778	0.01514	0.00163	0.00987	0.000336956	0.00613	0.000199546	0.00676	0.000152653	0.00326	6.13438e-05	0.00349	5.25326e-05		1.3048	0.000134614	0.00024917	0.000310352	0.000324111	0.000517309	0.000689882
2.05555	0.00494	0.00024827	0.00852	0.000530395	0.00805	0.000134587	0.0096	0.000288536	0.00614	0.000166897	0.00235	2.12379e-05		1.31289	0.000136676	0.000253953	0.00031674	0.000330871	0.00052963	0.000707572
2.08333	0.01749	0.000533856	0.00643	0.000135593	0.00692	0.000165026	0.00744	0.000241091	0.00784	9.98841e-05	0.00443	4.72872e-05		1.32099	0.000138769	0.000258827	0.000323259	0.000337772	0.000542244	0.000725716
2.11112	0.00966	0.000747212	0.00785	0.000686977	0.0081	0.000291074	0.00739	0.000106829	0.0033	7.59031e-05	0.00338	4.54351e-05		1.32908	0.000140894	0.000263796	0.000329913	0.000344817	0.000555158	0.000744324
2.13888	0.00864	0.000399311	0.00727	0.000249616	0.00671	0.000198634	0.01013	0.00011377	0.00488	0.00014978	0.00375	1.70232e-05		1.33717	0.000143052	0.00026886	0.000336704	0.000352009	0.00056838	0.000763409
2.16667	0.01552	0.00118	0.00985	0.000353026	0.00727	0.000334633	0.004	8.42308e-05	0.00395	6.47957e-05	0.00511	4.85847e-05		1.34526	0.000145242	0.000274021	0.000343634	0.000359351	0.000581917	0.000782984
2.19445	0.0146	0.00107	0.00854	0.000544454	0.0035	5.42327e-05	0.00588	9.64969e-05	0.00474	4.9939e-05	0.00445	3.62619e-05		1.35335	0.000147466	0.00027928	0.000350707	0.000366846	0.000595776	0.000803059
2.22222	0.01229	0.000813423	0.00516	0.000222301	0.00507	0.000148312	0.00677	0.000408606	0.00501	5.73827e-05	0.00411	9.27004e-05		1.36144	0.000149725	0.000284641	0.000357925	0.000374498	0.000609964	0.000823649
2.25	0.01117	0.000551133	0.01394	0.000238558	0.00871	0.000182982	0.00668	2.902e-05	0.0035	3.09942e-05	0.00444	8.94667e-05		1.36953	0.000152018	0.000290105	0.000365292	0.000382308	0.000624491	0.000844767
2.27778	0.00097565	8.22054e-05	0.01224	0.000318928	0.00311	6.51759e-05	0.00623	0.000112739	0.00562	2.96865e-05	0.00336	3.06443e-05		1.37763	0.000154345	0.000295674	0.000372811	0.000390282	0.000639363	0.000866425
2.30555	0.00744	0.000640203	0.00399	0.000174814	0.00539	0.000172572	0.00419	7.59849e-05	0.00517	0.000133618	0.00433	4.37848e-05		1.38572	0.000156709	0.000301349	0.000380484	0.000398422	0.000654589	0.000888638
2.33333	0.01209	0.0014	0.00487	0.000165563	0.00256	7.05172e-05	0.00769	7.27391e-05	0.00323	7.74093e-05	0.00526	5.47866e-05		1.39381	0.000159109	0.000307134	0.000388315	0.000406731	0.000670178	0.00091142
2.36112	0.00793	0.00072888	0.01069	0.00045714	0.00962	0.000239272	0.00558	3.1225e-05	0.0055	4.31477e-05	0.00562	7.11567e-05		1.4019	0.000161545	0.000313029	0.000396307	0.000415214	0.000686137	0.000934786
2.38888	0.01434	0.00119	0.01147	0.000525863	0.00365	4.38595e-05	0.00408	9.59223e-05	0.00756	9.97036e-05	0.00397	5.29552e-05		1.40999	0.000164019	0.000319037	0.000404464	0.000423874	0.000702476	0.00095875
2.41667	0.00629	0.000502545	0.00799	0.00044004	0.00496	0.000183712	0.00489	5.30402e-05	0.00671	0.000159081	0.00377	4.66759e-05		1.41808	0.000166531	0.000325161	0.000412789	0.000432714	0.000719204	0.000983328
2.44445	0.00719	0.000688165	0.00587	0.000215763	0.0059	0.000158383	0.00659	0.000116735	0.00518	0.000122575	0.00452	5.85462e-05		1.42617	0.000169081	0.000331403	0.000421284	0.000441738	0.00073633	0.00101
2.47222	0.01592	0.000911776	0.00677	0.000389575	0.00956	0.000239091	0.00396	7.88706e-05	0.00517	0.000138483	0.00437	3.94334e-05		1.43427	0.00017167	0.000337764	0.000429955	0.000450951	0.000753864	0.00103
2.5	0.01342	0.00114	0.00888	0.000107235	0.00639	0.00028033	0.00672	8.58288e-05	0.00561	7.48364e-05	0.00443	7.95464e-05		1.44236	0.000174299	0.000344247	0.000438804	0.000460355	0.000771814	0.00106
2.52778	0.01155	0.000844461	0.01089	0.000328818	0.00955	0.0002881	0.00431	6.89212e-05	0.00436	7.27717e-05	0.00393	3.973e-05		1.45045	0.000176968	0.000350854	0.000447834	0.000469956	0.000790192	0.00109
2.55555	0.0096	0.000954182	0.004	0.000324191	0.00867	0.000130256	0.00666	0.000241404	0.00592	4.19397e-05	0.00357	6.0283e-05		1.45854	0.000179678	0.000357589	0.000457051	0.000479757	0.000809007	0.00112
2.58333	0.00847	0.00052786	0.00861	0.000149142	0.0091	0.000338567	0.00218	3.99726e-05	0.00458	6.82356e-05	0.00661	7.26936e-05		1.46663	0.00018243	0.000364452	0.000466457	0.000489762	0.00082827	0.00114
2.61112	0.01723	0.0015	0.00279	0.000112912	0.00568	0.000206248	0.00382	9.92891e-05	0.00544	4.64389e-05	0.0049	6.53674e-05		1.47472	0.000185223	0.000371447	0.000476057	0.000499975	0.000847991	0.00117
2.63888	0.01152	0.000570194	0.00273	0.000149597	0.00719	0.000406791	0.00357	5.7798e-05	0.00659	8.08337e-05	0.0058	8.18561e-05		1.48281	0.000188059	0.000378577	0.000485854	0.000510402	0.000868181	0.0012
2.66667	0.0155	0.00148	0.00898	0.000344464	0.00657	0.000191742	0.00633	0.000289078	0.00596	6.77027e-05	0.00682	0.00015955		1.49091	0.000190939	0.000385843	0.000495853	0.000521045	0.000888852	0.00123
2.69445	0.00542	0.000319494	0.00835	0.000229498	0.00672	0.00026664	0.00525	0.000252415	0.00881	9.90269e-05	0.00814	6.26905e-05		1.499	0.000193863	0.000393248	0.000506058	0.000531911	0.000910014	0.00127
2.72222	0.00565	0.000612949	0.00614	0.000375088	0.00754	0.000126433	0.0027	5.97613e-05	0.00959	0.000100154	0.01192	7.46165e-05		1.50709	0.000196832	0.000400796	0.000516472	0.000543003	0.000931679	0.0013
2.75	0.00846	0.00026872	0.01374	0.000230325	0.00695	0.000251369	0.00959	0.000149414	0.00888	0.000164665	0.01394	0.000228705		1.51518	0.000199846	0.000408489	0.0005271	0.000554326	0.00095386	0.00133
2.77778	0.01188	0.000358116	0.00553	0.000276006	0.00782	0.000163354	0.00658	0.000129837	0.01059	0.000212998	0.01773	0.00020817		1.52327	0.000202906	0.000416329	0.000537948	0.000565886	0.000976568	0.00137
2.80555	0.00428	0.000308467	0.0074	0.0003073	0.0117	0.000630313	0.0068	0.000267298	0.01023	7.281e-05	0.02237	0.000412815		1.53136	0.000206013	0.000424319	0.000549018	0.000577686	0.000999817	0.0014
2.83333	0.0142	0.00161	0.0034	5.71264e-05	0.00587	0.000259389	0.00619	0.00013056	0.01411	0.000101172	0.02791	0.000478648		1.53945	0.000209168	0.000432463	0.000560316	0.000589732	0.00102	0.00144
2.86112	0.01171	0.00083862	0.00489	0.000108578	0.00883	0.000322279	0.00403	0.000108386	0.01638	0.000338045	0.03673	0.00054514		1.54754	0.000212371	0.000440763	0.000571846	0.000602029	0.00105	0.00147
2.88888	0.01199	0.0007917	0.00437	0.000125365	0.00918	0.000156231	0.01135	0.000313549	0.02056	0.000519378	0.04646	0.00127		1.55564	0.000215623	0.000449222	0.000583613	0.000614582	0.00107	0.00151
2.91667	0.01643	0.00136	0.01226	0.000445774	0.0098	0.000200843	0.01042	0.000165786	0.02471	0.000382946	0.06102	0.000725599		1.56373	0.000218924	0.000457843	0.000595623	0.000627397	0.0011	0.00155
2.94445	0.01385	0.000885519	0.0096	0.000194864	0.01013	0.000208038	0.00601	0.000180378	0.0251	0.000238989	0.07026	0.00172		1.57182	0.000222277	0.00046663	0.000607879	0.000640479	0.00112	0.00159
2.97222	0.00538	0.000338867	0.0164	0.000316329	0.01018	0.000225051	0.00834	0.000205866	0.034	0.00038805	0.08799	0.00278		1.57991	0.00022568	0.000475586	0.000620388	0.000653834	0.00115	0.00163
3	0.01484	0.000705456	0.00943	0.000492997	0.01043	0.000488871	0.01066	0.000565638	0.03839	0.000258846	0.10448	0.0027		1.588	0.000229136	0.000484713	0.000633153	0.000667467	0.00118	0.00167
3.02778	0.01238	0.00106	0.00846	0.00043521	0.0091	0.000114441	0.01004	0.000385191	0.04591	0.000806512	0.12211	0.00274		1.59609	0.000232645	0.000494015	0.000646181	0.000681384	0.00121	0.00172
3.05555	0.0082	0.000618495	0.00976	0.000322002	0.00993	0.0003616	0.00929	0.000281616	0.05425	0.0011	0.13988	0.00465		1.60418	0.000236207	0.000503496	0.000659477	0.000695591	0.00124	0.00176
3.08333	0.01471	0.000850281	0.01159	0.000745239	0.01469	0.000295037	0.00738	0.000183443	0.06292	0.000844916	0.1569	0.00587		1.61228	0.000239824	0.000513159	0.000673047	0.000710094	0.00126	0.0018
3.11112	0.01667	0.000803061	0.01041	0.000398565	0.01473	0.00021763	0.01213	0.000415185	0.07273	0.000993789	0.17644	0.00557		1.62037	0.000243496	0.000523007	0.000686895	0.000724899	0.0013	0.00185
3.13888	0.01422	0.000820073	0.01188	0.000438152	0.01347	0.000158736	0.01155	0.000473292	0.08108	0.00118	0.19536	0.00515		1.62846	0.000247224	0.000533043	0.000701029	0.000740012	0.00133	0.0019
3.16667	0.01196	0.000912375	0.01231	0.000393007	0.01355	0.000582155	0.01336	0.000399101	0.0947	0.00227	0.21366	0.00747		1.63655	0.00025101	0.000543273	0.000715452	0.000755441	0.00136	0.00195
3.19445	0.01045	0.000975718	0.01412	0.000389125	0.02054	0.000752279	0.01829	0.000921522	0.10814	0.00189	0.23492	0.00661		1.64464	0.000254853	0.000553698	0.000730173	0.000771191	0.00139	0.002
3.22222	0.01665	0.00143	0.01483	0.000243499	0.01823	0.000563619	0.01826	0.000537725	0.12146	0.00243	0.25139	0.00624		1.65273	0.000258756	0.000564324	0.000745196	0.000787269	0.00142	0.00205
3.25	0.01831	0.00107	0.01221	0.000688466	0.01905	0.00048086	0.02071	0.00106	0.13307	0.00277	0.27118	0.00844		1.66082	0.000262718	0.000575153	0.000760528	0.000803681	0.00146	0.0021
3.27778	0.02478	0.00167	0.01906	0.00111	0.02363	0.000372823	0.02234	0.000775417	0.15031	0.00428	0.29199	0.00933		1.66892	0.000266741	0.00058619	0.000776175	0.000820436	0.00149	0.00215
3.30555	0.01366	0.000520176	0.02089	0.0014	0.02047	0.000569242	0.02368	0.000501719	0.16552	0.00599	0.30958	0.00797		1.67701	0.000270825	0.000597438	0.000792143	0.00083754	0.00153	0.00221
3.33333	0.02389	0.00151	0.02358	0.000660104	0.02435	0.000696747	0.02774	0.000666888	0.18362	0.00488	0.32703	0.00741		1.6851	0.000274972	0.000608903	0.00080844	0.000855	0.00156	0.00227
3.36112	0.01293	0.000790918	0.0163	0.000516499	0.03189	0.00157	0.02899	0.00117	0.19884	0.00371	0.34401	0.00875		1.69319	0.000279182	0.000620587	0.000825072	0.000872824	0.0016	0.00232
3.38888	0.01487	0.00101	0.02244	0.000325781	0.03171	0.00118	0.03385	0.000944835	0.21515	0.0063	0.36295	0.0103		1.70128	0.000283457	0.000632495	0.000842046	0.000891018	0.00164	0.00238
3.41667	0.01983	0.00182	0.02064	0.000350778	0.03391	0.00165	0.03489	0.00206	0.23302	0.00515	0.38146	0.00897		1.70937	0.000287797	0.000644632	0.000859369	0.000909592	0.00168	0.00244
3.44445	0.02078	0.00197	0.01746	0.000685074	0.03853	0.002	0.04291	0.00186	0.24664	0.00727	0.40016	0.00977		1.71746	0.000292203	0.000657001	0.000877048	0.000928553	0.00172	0.00251
3.47222	0.0195	0.00157	0.02543	0.00165	0.04058	0.00189	0.0434	0.00166	0.26349	0.00597	0.41528	0.00765		1.72556	0.000296677	0.000669608	0.00089509	0.000947909	0.00176	0.00257
3.5	0.00718	0.000610223	0.02048	0.00128	0.04929	0.00215	0.05059	0.00297	0.27934	0.00736	0.43589	0.00887		1.73365	0.00030122	0.000682456	0.000913503	0.000967667	0.0018	0.00264
3.52778	0.01463	0.000908791	0.0269	0.00128	0.04991	0.00189	0.05886	0.00316	0.29733	0.00768	0.45243	0.0111		1.74174	0.000305832	0.000695551	0.000932295	0.000987837	0.00184	0.0027
3.55555	0.01371	0.00139	0.02714	0.00167	0.05255	0.00257	0.06508	0.00399	0.30968	0.00626	0.46926	0.00983		1.74983	0.000310515	0.000708896	0.000951472	0.00101	0.00189	0.00277
3.58333	0.01348	0.00114	0.03219	0.00214	0.06023	0.0022	0.07474	0.00298	0.32859	0.00789	0.48591	0.00929		1.75792	0.000315269	0.000722498	0.000971044	0.00103	0.00193	0.00284
3.61112	0.01502	0.00146	0.02995	0.00186	0.06395	0.00253	0.08014	0.00308	0.34397	0.00728	0.50394	0.011		1.76601	0.000320096	0.00073636	0.000991018	0.00105	0.00198	0.00292
3.63888	0.02041	0.000992969	0.03036	0.00156	0.07121	0.00471	0.09156	0.00502	0.36196	0.00675	0.52388	0.00826		1.7741	0.000324997	0.000750488	0.00101	0.00107	0.00202	0.00299
3.66667	0.01776	0.00205	0.03824	0.00221	0.08507	0.00666	0.10304	0.00524	0.37692	0.00788	0.53787	0.01194		1.7822	0.000329973	0.000764887	0.00103	0.0011	0.00207	0.00307
3.69445	0.01892	0.00134	0.04382	0.00274	0.08823	0.00735	0.10918	0.00618	0.39179	0.00793	0.55468	0.00976		1.79029	0.000335025	0.000779562	0.00105	0.00112	0.00212	0.00315
3.72222	0.02262	0.00254	0.05018	0.00279	0.09947	0.00816	0.12278	0.004	0.40864	0.00716	0.57138	0.00785		1.79838	0.000340155	0.000794519	0.00108	0.00114	0.00217	0.00323
3.75	0.01253	0.000738808	0.04865	0.00443	0.10737	0.00948	0.13733	0.009	0.42546	0.00857	0.5885	0.01017		1.80647	0.000345363	0.000809762	0.0011	0.00117	0.00222	0.00331
3.77778	0.02287	0.0016	0.05033	0.00289	0.11714	0.00949	0.1498	0.00929	0.44022	0.00982	0.6045	0.01231		1.81456	0.000350651	0.000825297	0.00112	0.00119	0.00228	0.00339
3.80555	0.01447	0.00121	0.05537	0.00206	0.12991	0.01384	0.16199	0.0086	0.45291	0.00699	0.62141	0.00912		1.82265	0.000356019	0.00084113	0.00114	0.00121	0.00233	0.00348
3.83333	0.01546	0.000507289	0.06829	0.00579	0.14067	0.01412	0.18025	0.01024	0.46812	0.00932	0.63692	0.01156		1.83074	0.00036147	0.000857267	0.00117	0.00124	0.00239	0.00357
3.86112	0.0168	0.000891035	0.06179	0.0047	0.15193	0.01514	0.19133	0.01263	0.48677	0.00885	0.65103	0.01131		1.83884	0.000367004	0.000873712	0.00119	0.00127	0.00244	0.00366
3.88888	0.02188	0.00163	0.07081	0.00646	0.16268	0.01584	0.20512	0.01072	0.50258	0.00661	0.66693	0.0093		1.84693	0.000372623	0.000890473	0.00121	0.00129	0.0025	0.00376
3.91667	0.0198	0.000814304	0.07922	0.00582	0.17561	0.01798	0.22006	0.0114	0.51582	0.00876	0.68015	0.00953		1.85502	0.000378328	0.000907556	0.00124	0.00132	0.00256	0.00385
3.94445	0.02496	0.00166	0.08666	0.00673	0.19054	0.02091	0.23538	0.01327	0.53129	0.00925	0.70061	0.01007		1.86311	0.00038412	0.000924965	0.00127	0.00135	0.00262	0.00395
3.97222	0.031	0.00152	0.09712	0.00791	0.20345	0.0205	0.25345	0.01393	0.5494	0.00583	0.71431	0.00831		1.8712	0.000390001	0.000942709	0.00129	0.00137	0.00268	0.00405
4	0.01971	0.00121	0.11044	0.00824	0.21802	0.02412	0.26361	0.01279	0.56255	0.00736	0.72918	0.01072		1.87929	0.000395972	0.000960792	0.00132	0.0014	0.00275	0.00415
4.02778	0.02476	0.00182	0.11047	0.00933	0.23222	0.02603	0.2784	0.01504	0.57677	0.00881	0.74273	0.01239		1.88738	0.000402034	0.000979222	0.00134	0.00143	0.00281	0.00426
4.05555	0.02573	0.00185	0.12288	0.00891	0.24534	0.02614	0.30029	0.01291	0.59204	0.0079	0.75816	0.01059		1.89548	0.000408189	0.000998005	0.00137	0.00146	0.00288	0.00437
4.08333	0.02284	0.00172	0.14014	0.01149	0.25822	0.02695	0.30984	0.01436	0.60761	0.00889	0.77186	0.00803		1.90357	0.000414439	0.00102	0.0014	0.00149	0.00295	0.00448
4.11112	0.02571	0.0017	0.14285	0.01334	0.27412	0.02611	0.32928	0.01398	0.62155	0.00758	0.78795	0.00854		1.91166	0.000420784	0.00104	0.00143	0.00152	0.00302	0.0046
4.13888	0.02676	0.00222	0.15245	0.00943	0.28326	0.02911	0.33955	0.01474	0.63825	0.00725	0.80003	0.01183		1.91975	0.000427225	0.00106	0.00146	0.00156	0.00309	0.00471
4.16667	0.02407	0.00176	0.17838	0.01618	0.3035	0.0319	0.35737	0.01425	0.65276	0.00883	0.81571	0.01075		1.92784	0.000433766	0.00108	0.00149	0.00159	0.00316	0.00483
4.19445	0.01784	0.0011	0.19107	0.01667	0.31677	0.03099	0.3677	0.01463	0.66737	0.00687	0.82716	0.00824		1.93593	0.000440407	0.0011	0.00152	0.00162	0.00324	0.00496
4.22222	0.0244	0.00128	0.19584	0.01766	0.33114	0.02887	0.38909	0.01458	0.68196	0.00727	0.84007	0.00963		1.94402	0.000447149	0.00112	0.00155	0.00165	0.00332	0.00508
4.25	0.03453	0.0032	0.20622	0.02357	0.34878	0.03209	0.40081	0.01437	0.69151	0.00823	0.85042	0.00721		1.95212	0.000453994	0.00114	0.00158	0.00169	0.00339	0.00521
4.27778	0.03	0.00222	0.22293	0.02282	0.36065	0.03012	0.41507	0.01436	0.70865	0.01216	0.86538	0.01154		1.96021	0.000460944	0.00116	0.00162	0.00172	0.00347	0.00535
4.30555	0.02616	0.00288	0.23765	0.02177	0.37755	0.03216	0.42687	0.01429	0.72292	0.00889	0.87669	0.00846		1.9683	0.000468001	0.00118	0.00165	0.00176	0.00356	0.00548
4.33333	0.03871	0.0027	0.25136	0.02155	0.39113	0.03181	0.44166	0.0147	0.73453	0.01124	0.89145	0.00763		1.97639	0.000475165	0.00121	0.00168	0.0018	0.00364	0.00562
4.36112	0.02804	0.00246	0.26592	0.02423	0.40515	0.03635	0.45536	0.01535	0.7482	0.00584	0.90033	0.00927		1.98448	0.00048244	0.00123	0.00172	0.00183	0.00373	0.00577
4.38888	0.03365	0.00311	0.27403	0.02505	0.41732	0.03491	0.4745	0.01633	0.76276	0.00744	0.90951	0.0107		1.99257	0.000489825	0.00125	0.00175	0.00187	0.00382	0.00591
4.41667	0.03009	0.00199	0.29364	0.02561	0.43186	0.0341	0.48939	0.02143	0.77695	0.00877	0.91651	0.01002		2.00066	0.000497323	0.00128	0.00179	0.00191	0.00391	0.00606
4.44445	0.03772	0.00344	0.30745	0.02721	0.4432	0.03655	0.50073	0.01692	0.7941	0.00718	0.92604	0.00842		2.00876	0.000504937	0.0013	0.00182	0.00195	0.004	0.00622
4.47222	0.03938	0.00429	0.31925	0.02872	0.46151	0.03688	0.51948	0.01697	0.80214	0.00829	0.93546	0.00931		2.01685	0.000512666	0.00133	0.00186	0.00199	0.00409	0.00638
4.5	0.04075	0.00327	0.33523	0.02735	0.47397	0.03459	0.53196	0.01618	0.81964	0.0056	0.94366	0.00528		2.02494	0.000520514	0.00135	0.0019	0.00203	0.00419	0.00654
4.52778	0.04658	0.00364	0.35052	0.02809	0.48681	0.03675	0.549	0.01259	0.8286	0.00969	0.95119	0.00904		2.03303	0.000528482	0.00138	0.00194	0.00208	0.00429	0.00671
4.55555	0.03331	0.00292	0.36034	0.03091	0.50217	0.03508	0.55798	0.01831	0.84375	0.00936	0.95647	0.00568		2.04112	0.000536572	0.0014	0.00198	0.00212	0.00439	0.00688
4.58333	0.04096	0.00326	0.38453	0.03115	0.51981	0.03456	0.57526	0.01827	0.85256	0.00832	0.95985	0.00585		2.04921	0.000544786	0.00143	0.00202	0.00216	0.0045	0.00705
4.61112	0.04469	0.00281	0.386	0.03301	0.53225	0.03254	0.58781	0.0176	0.86642	0.00681	0.96617	0.00542		2.0573	0.000553125	0.00146	0.00206	0.00221	0.0046	0.00723
4.63888	0.04988	0.00455	0.40551	0.03136	0.54814	0.03607	0.60151	0.0173	0.87862	0.00755	0.96947	0.00503		2.0654	0.000561592	0.00149	0.0021	0.00225	0.00471	0.00742
4.66667	0.05193	0.00302	0.42188	0.03383	0.56181	0.03832	0.61702	0.01671	0.89114	0.00905	0.97407	0.00316		2.07349	0.000570188	0.00152	0.00215	0.0023	0.00483	0.00761
4.69445	0.0446	0.00285	0.43107	0.02651	0.57917	0.03784	0.63073	0.01412	0.90038	0.0043	0.97649	0.00259		2.08158	0.000578916	0.00154	0.00219	0.00235	0.00494	0.0078
4.72222	0.05598	0.0047	0.44752	0.03264	0.58692	0.03423	0.64138	0.01489	0.91548	0.00618	0.97561	0.00222		2.08967	0.000587778	0.00157	0.00224	0.0024	0.00506	0.008
4.75	0.05492	0.00501	0.45981	0.0337	0.60345	0.03954	0.66166	0.01994	0.92116	0.00813	0.98372	0.00246		2.09776	0.000596775	0.0016	0.00228	0.00245	0.00518	0.0082
4.77778	0.06257	0.00521	0.47278	0.02674	0.61729	0.04079	0.67377	0.01956	0.92617	0.00635	0.98774	0.00287		2.10585	0.000605909	0.00164	0.00233	0.0025	0.0053	0.00841
4.80555	0.06188	0.00473	0.49199	0.03489	0.63342	0.03787	0.68364	0.01611	0.93721	0.00727	0.98536	0.00344		2.11394	0.000615184	0.00167	0.00238	0.00255	0.00542	0.00862
4.83333	0.06437	0.00525	0.50132	0.03435	0.64756	0.03648	0.69707	0.01687	0.9463	0.00586	0.98733	0.00142		2.12204	0.0006246	0.0017	0.00243	0.0026	0.00555	0.00884
4.86112	0.06781	0.0055	0.52616	0.03146	0.65784	0.03664	0.71992	0.01568	0.9548	0.00418	0.98994	0.00368		2.13013	0.00063416	0.00173	0.00248	0.00266	0.00569	0.00907
4.88888	0.06936	0.00891	0.53124	0.03339	0.66994	0.03701	0.72536	0.01929	0.95889	0.00358	0.98888	0.00173		2.13822	0.000643867	0.00176	0.00253	0.00271	0.00582	0.0093
4.91667	0.07878	0.00604	0.54949	0.03196	0.68798	0.03723	0.74178	0.01608	0.96441	0.0036	0.99281	0.0016		2.14631	0.000653722	0.0018	0.00258	0.00277	0.00596	0.00953
4.94445	0.07594	0.00708	0.5589	0.03064	0.698	0.03488	0.75681	0.01526	0.96722	0.0034	0.99059	0.00168		2.1544	0.000663728	0.00183	0.00263	0.00283	0.0061	0.00978
4.97222	0.08709	0.00993	0.57232	0.03333	0.7122	0.03693	0.76503	0.01569	0.97667	0.0048	0.98805	0.00163		2.16249	0.000673886	0.00187	0.00269	0.00289	0.00624	0.01003
5	0.0974	0.00888	0.58781	0.03356	0.72378	0.04181	0.7788	0.0137	0.97648	0.00581	0.99599	0.000516468		2.17058	0.0006842	0.0019	0.00274	0.00295	0.00639	0.01028
5.02778	0.09668	0.01189	0.60306	0.02931	0.73615	0.03777	0.79418	0.01805	0.97856	0.00311	0.99588	0.00156		2.17868	0.000694672	0.00194	0.0028	0.00301	0.00654	0.01054
5.05555	0.10241	0.01252	0.62028	0.0302	0.74565	0.03754	0.80282	0.01831	0.97926	0.00341	0.99291	0.000740716		2.18677	0.000705304	0.00198	0.00285	0.00307	0.0067	0.01081
5.08333	0.11774	0.01372	0.62994	0.02434	0.76209	0.04041	0.8181	0.01184	0.98115	0.00666	0.99241	0.00277		2.19486	0.000716099	0.00202	0.00291	0.00313	0.00686	0.01108
5.11112	0.11645	0.01237	0.6439	0.03137	0.76937	0.03948	0.83101	0.01388	0.98424	0.00455	0.99561	0.00298		2.20295	0.000727059	0.00205	0.00297	0.0032	0.00702	0.01136
5.13888	0.12412	0.01506	0.66099	0.03355	0.78243	0.04181	0.84258	0.01279	0.98723	0.00484	0.99636	0.00215		2.21104	0.000738186	0.00209	0.00303	0.00326	0.00718	0.01165
5.16667	0.13699	0.01739	0.67	0.03205	0.80102	0.0368	0.85048	0.01057	0.98939	0.0038	0.9952	0.00244		2.21913	0.000749484	0.00213	0.0031	0.00333	0.00735	0.01195
5.19445	0.1388	0.01972	0.67734	0.03871	0.80968	0.03612	0.86263	0.0167	0.98932	0.0048	0.99431	0.00213		2.22722	0.000760954	0.00217	0.00316	0.0034	0.00753	0.01225
5.22222	0.15199	0.01675	0.69462	0.02707	0.82234	0.03256	0.87584	0.01463	0.99148	0.00143	0.99616	0.00171		2.23532	0.0007726	0.00222	0.00322	0.00347	0.00771	0.01256
5.25	0.156	0.02252	0.7133	0.03318	0.83155	0.03884	0.88458	0.01498	0.99048	0.000869285	0.9961	0.00301		2.24341	0.000784424	0.00226	0.00329	0.00354	0.00789	0.01288
5.27778	0.16639	0.02704	0.7266	0.0235	0.84804	0.03649	0.89078	0.01169	0.99262	0.00579	0.99548	0.00408		2.2515	0.000796429	0.0023	0.00336	0.00362	0.00807	0.0132
5.30555	0.17147	0.0275	0.73448	0.03104	0.85251	0.03364	0.90368	0.01065	0.98895	0.00532	0.99549	0.00362		2.25959	0.000808617	0.00235	0.00343	0.00369	0.00827	0.01354
5.33333	0.18828	0.03363	0.74324	0.03253	0.86964	0.03231	0.91227	0.01494	0.99267	0.00386	0.99644	0.00209		2.26768	0.000820991	0.00239	0.0035	0.00377	0.00846	0.01388
5.36112	0.19701	0.03068	0.76346	0.03295	0.87305	0.0347	0.92256	0.0118	0.99173	0.00425	0.99739	0.00272		2.27577	0.000833555	0.00244	0.00357	0.00385	0.00866	0.01423
5.38888	0.20687	0.02926	0.77147	0.03275	0.89164	0.02739	0.9266	0.00864	0.99401	0.00375	0.99719	0.00386		2.28386	0.000846311	0.00248	0.00364	0.00393	0.00887	0.01459
5.41667	0.22321	0.02985	0.7848	0.02223	0.89596	0.03411	0.93787	0.00984	0.99107	0.00315	0.99687	0.00218		2.29196	0.000859262	0.00253	0.00372	0.00401	0.00907	0.01496
5.44445	0.22275	0.03241	0.79952	0.03301	0.90644	0.02978	0.93898	0.00868	0.99537	0.00311	0.99799	0.0015		2.30005	0.000872411	0.00258	0.00379	0.00409	0.00929	0.01534
5.47222	0.23411	0.03957	0.81103	0.03102	0.91277	0.03028	0.94904	0.00957	0.99117	0.00319	0.99844	0.0023		2.30814	0.000885761	0.00263	0.00387	0.00418	0.00951	0.01573
5.5	0.25171	0.04743	0.80522	0.02896	0.91899	0.02574	0.95319	0.0099	0.99401	0.00337	0.99245	0.00243		2.31623	0.000899315	0.00268	0.00395	0.00427	0.00973	0.01612
5.52778	0.26872	0.04034	0.83049	0.02884	0.92563	0.02697	0.95379	0.00711	0.99343	0.0039	0.99603	0.00335		2.32432	0.000913076	0.00273	0.00403	0.00435	0.00996	0.01653
5.55555	0.27905	0.04346	0.83511	0.03126	0.93959	0.02196	0.95862	0.00895	0.99414	0.00749	0.99571	0.00164		2.33241	0.000927048	0.00278	0.00411	0.00444	0.0102	0.01695
5.58333	0.28775	0.04478	0.84396	0.0274	0.94251	0.02361	0.96761	0.00987	0.99459	0.00293	1	0.00157		2.3405	0.000941233	0.00284	0.0042	0.00454	0.01044	0.01738
5.61112	0.30692	0.05533	0.86316	0.02233	0.944	0.02491	0.97136	0.00464	0.99392	0.00352	0.99359	0.00361		2.3486	0.000955636	0.00289	0.00428	0.00463	0.01068	0.01781
5.63888	0.31701	0.04631	0.87018	0.02539	0.95623	0.02249	0.97175	0.00366	0.9944	0.00717	0.99764	0.000976807		2.35669	0.000970258	0.00295	0.00437	0.00473	0.01094	0.01826
5.66667	0.32886	0.05022	0.88226	0.02599	0.95854	0.01826	0.9672	0.00585	0.99355	0.00627	0.99824	0.00372		2.36478	0.000985104	0.003	0.00446	0.00483	0.01119	0.01872
5.69445	0.34534	0.05374	0.88823	0.02635	0.96478	0.02068	0.9749	0.005	0.9946	0.00175	0.99516	0.00271		2.37287	0.001	0.00306	0.00455	0.00493	0.01146	0.01919
5.72222	0.35074	0.0436	0.88727	0.02756	0.97031	0.01197	0.97618	0.00621	0.99661	0.00636	0.99898	0.00154		2.38096	0.00102	0.00312	0.00465	0.00503	0.01173	0.01968
5.75	0.36355	0.04608	0.89968	0.0211	0.9709	0.01268	0.96939	0.00694	0.99546	0.0058	0.99829	0.00153		2.38905	0.00103	0.00318	0.00474	0.00513	0.012	0.02017
5.77778	0.37645	0.04759	0.91051	0.01909	0.97399	0.01325	0.97841	0.00335	0.99807	0.00432	0.99494	0.00299		2.39714	0.00105	0.00324	0.00484	0.00524	0.01228	0.02068
5.80555	0.3898	0.05721	0.91459	0.02545	0.97242	0.01194	0.9772	0.00625	0.99598	0.00269	0.99195	0.00323		2.40524	0.00106	0.0033	0.00494	0.00535	0.01257	0.0212
5.83333	0.40699	0.0583	0.9166	0.01444	0.98134	0.00744	0.98575	0.00212	0.99252	0.00417	0.99454	0.00215		2.41333	0.00108	0.00336	0.00504	0.00546	0.01287	0.02173
5.86112	0.4147	0.04952	0.92966	0.01605	0.98194	0.00676	0.98195	0.00212	0.99549	0.006	0.99654	0.00244		2.42142	0.0011	0.00343	0.00514	0.00557	0.01317	0.02227
5.88888	0.43195	0.047	0.94576	0.01435	0.9842	0.00722	0.98114	0.00497	0.99778	0.00279	0.99776	0.00187		2.42951	0.00111	0.00349	0.00525	0.00569	0.01348	0.02283
5.91667	0.43448	0.05176	0.93471	0.01945	0.98205	0.012	0.98068	0.00185	0.99785	0.00557	0.99316	0.00333		2.4376	0.00113	0.00356	0.00536	0.00581	0.0138	0.0234
5.94445	0.45419	0.05585	0.94581	0.01241	0.98569	0.00901	0.98065	0.00339	0.99669	0.00111	0.99568	0.00188		2.44569	0.00115	0.00363	0.00547	0.00593	0.01412	0.02399
5.97222	0.46314	0.05203	0.94994	0.0115	0.98813	0.0072	0.98182	0.00534	0.99656	0.00848	0.99571	0.0039		2.45378	0.00116	0.0037	0.00558	0.00605	0.01445	0.02459
6	0.48362	0.05	0.95088	0.01203	0.98678	0.00646	0.9819	0.00783	0.99791	0.00353	0.9948	0.00102		2.46188	0.00118	0.00377	0.00569	0.00617	0.01479	0.02521
6.02778	0.49203	0.04647	0.96341	0.01246	0.98595	0.00922	0.98322	0.00273	0.99794	0.00466				2.46997	0.0012	0.00384	0.00581	0.0063	0.01514	0.02584
6.05555	0.50238	0.05234	0.96473	0.01466	0.98883	0.00523	0.98519	0.00578	0.99707	0.00245				2.47806	0.00122	0.00391	0.00593	0.00643	0.0155	0.02648
6.08333	0.51974	0.05054	0.9678	0.00924	0.99172	0.00742	0.98497	0.00502	0.99489	0.00333				2.48615	0.00124	0.00399	0.00605	0.00657	0.01586	0.02714
6.11112	0.53135	0.05534	0.97068	0.01415	0.98931	0.00759	0.98883	0.00431	0.99694	0.00555				2.49424	0.00126	0.00406	0.00617	0.0067	0.01623	0.02782
6.13888	0.54005	0.05977	0.96624	0.0041	0.99279	0.00557	0.98248	0.00704	0.99886	0.0053				2.50233	0.00128	0.00414	0.0063	0.00684	0.01661	0.02851
6.16667	0.55378	0.05992	0.96819	0.01176	0.99227	0.01062	0.98393	0.00512	0.99852	0.00247				2.51042	0.00129	0.00422	0.00643	0.00698	0.017	0.02922
6.19445	0.57888	0.05918	0.97298	0.00905	0.99277	0.00541	0.98453	0.0063	0.99582	0.00495				2.51852	0.00131	0.0043	0.00656	0.00713	0.0174	0.02995
6.22222	0.57705	0.06404	0.97592	0.0038	0.99225	0.00663	0.98909	0.0038	0.99824	0.00406				2.52661	0.00133	0.00438	0.00669	0.00728	0.01781	0.0307
6.25	0.59198	0.05028	0.97708	0.00731	0.99396	0.00941	0.9937	0.00527	0.99607	0.00801				2.5347	0.00136	0.00447	0.00683	0.00743	0.01822	0.03146
6.27778	0.60483	0.05502	0.97704	0.00982	0.98578	0.00544	0.98695	0.00174	0.99577	0.00503				2.54279	0.00138	0.00455	0.00697	0.00758	0.01865	0.03224
6.30555	0.62604	0.04778	0.98216	0.0062	0.99337	0.00535	0.98775	0.00681	0.99717	0.0031				2.55088	0.0014	0.00464	0.00711	0.00774	0.01909	0.03304
6.33333	0.63296	0.05492	0.97274	0.00707	0.99588	0.00677	0.98362	0.00226	0.99424	0.00503				2.55897	0.00142	0.00473	0.00726	0.0079	0.01953	0.03386
6.36112	0.64148	0.04647	0.9836	0.01216	0.99538	0.00371	0.98186	0.000948108	0.99516	0.00264				2.56706	0.00144	0.00482	0.00741	0.00806	0.01999	0.0347
6.38888	0.65785	0.06315	0.97652	0.00498	0.99453	0.00771	0.99043	0.00622	0.99846	0.00153				2.57516	0.00146	0.00491	0.00756	0.00823	0.02045	0.03556
6.41667	0.66914	0.05486	0.98205	0.00668	0.99304	0.00797	0.98979	0.00722	0.99818	0.00292				2.58325	0.00148	0.00501	0.00771	0.0084	0.02093	0.03644
6.44445	0.67275	0.05124	0.97743	0.00973	0.99586	0.00789	0.99187	0.00744	1	0.00504				2.59134	0.00151	0.0051	0.00787	0.00857	0.02142	0.03734
6.47222	0.69058	0.04932	0.98306	0.00765	0.99442	0.00885	0.9938	0.00562	0.99725	0.00609				2.59943	0.00153	0.0052	0.00803	0.00875	0.02192	0.03826
6.5	0.69875	0.0514	0.97978	0.0017	0.99372	0.00719	0.99347	0.00376	0.99535	0.005				2.60752	0.00155	0.0053	0.00819	0.00893	0.02243	0.0392
6.52778	0.71393	0.05277	0.98287	0.00769	0.99318	0.00716	0.98922	0.0067	0.99998	0.00509				2.61561	0.00158	0.0054	0.00836	0.00911	0.02295	0.04017
6.55555	0.7375	0.05691	0.97745	0.01415	0.9922	0.00768	0.99653	0.00319	0.99654	0.00111				2.6237	0.0016	0.0055	0.00853	0.0093	0.02349	0.04115
6.58333	0.72651	0.04535	0.98306	0.01138	0.99501	0.00855	0.98973	0.00486	0.99505	0.0035				2.6318	0.00163	0.00561	0.00871	0.00949	0.02403	0.04217
6.61112	0.74426	0.04731	0.98546	0.011	0.99475	0.00932	0.98649	0.00645	0.99629	0.00593				2.63989	0.00165	0.00571	0.00888	0.00969	0.02459	0.0432
6.63888	0.75975	0.04646	0.98205	0.00673	0.99308	0.00862	0.99572	0.00488	0.99995	0.00473				2.64798	0.00168	0.00582	0.00906	0.00989	0.02516	0.04426
6.66667	0.76714	0.0557	0.98855	0.00695	0.99809	0.00855	0.99096	0.00409	0.99447	0.00332				2.65607	0.0017	0.00593	0.00925	0.0101	0.02575	0.04535
6.69445	0.77004	0.04978	0.97947	0.01204	0.99181	0.00836	0.98875	0.00487	0.99368	0.00482				2.66416	0.00173	0.00605	0.00944	0.0103	0.02634	0.04645
6.72222	0.78541	0.04971	0.97869	0.00731	0.99311	0.00788	0.98845	0.00421	0.99613	0.00376				2.67225	0.00175	0.00616	0.00963	0.01052	0.02695	0.04759
6.75	0.78999	0.04442	0.98371	0.00616	0.99775	0.00939	0.98844	0.00237	0.99828	0.00467				2.68034	0.00178	0.00628	0.00983	0.01073	0.02758	0.04875
6.77778	0.8029	0.03869	0.9896	0.00679	0.99514	0.0061	0.992	0.00267	0.99627	0.00447				2.68844	0.00181	0.0064	0.01003	0.01095	0.02822	0.04994
6.80555	0.81328	0.03853	0.99099	0.01584	0.9949	0.00816	0.9921	0.00553	0.9986	0.0062				2.69653	0.00184	0.00652	0.01023	0.01118	0.02887	0.05116
6.83333	0.81178	0.03687	0.9841	0.01504	0.98946	0.01033	0.9945	0.00423	0.99629	0.00442				2.70462	0.00186	0.00665	0.01044	0.01141	0.02954	0.0524
6.86112	0.83812	0.04218	0.98268	0.01102	0.99296	0.00589	0.98937	0.00389	0.99683	0.00688				2.71271	0.00189	0.00677	0.01065	0.01165	0.03022	0.05367
6.88888	0.83854	0.0439	0.98181	0.01025	0.99457	0.0124	0.99224	0.006	0.99774	0.00303				2.7208	0.00192	0.0069	0.01087	0.01189	0.03092	0.05497
6.91667	0.85626	0.038	0.98214	0.01259	0.99768	0.00918	0.99391	0.00473	0.99447	0.00247				2.72889	0.00195	0.00703	0.01109	0.01213	0.03163	0.05631
6.94445	0.85939	0.04269	0.98887	0.01349	0.99909	0.0055	0.99018	0.00391	0.99753	0.0026				2.73698	0.00198	0.00717	0.01132	0.01238	0.03236	0.05767
6.97222	0.86424	0.0344	0.98441	0.00703	0.99801	0.008	0.99087	0.00392	0.99351	0.00326				2.74508	0.00201	0.00731	0.01155	0.01264	0.03311	0.05906
7	0.87023	0.0451	0.98605	0.00771	0.9961	0.00701	0.99154	0.00715	0.99634	0.00419				2.75317	0.00204	0.00744	0.01178	0.0129	0.03387	0.06048
7.02778	0.88412	0.04365	0.98371	0.00886	0.9957	0.00688	0.99559	0.00816	0.99576	0.00353				2.76126	0.00207	0.00759	0.01202	0.01316	0.03465	0.06194
7.05555	0.90058	0.03252	0.98161	0.00841	0.99595	0.01265	0.98775	0.00465	0.99609	0.0054				2.76935	0.0021	0.00773	0.01227	0.01343	0.03544	0.06343
7.08333	0.89384	0.02674	0.98687	0.00579	0.99255	0.00896	0.98452	0.00521	0.99481	0.00779				2.77744	0.00214	0.00788	0.01252	0.01371	0.03626	0.06495
7.11112	0.90456	0.02851	0.99052	0.00713	0.99793	0.00478	0.98806	0.00116	0.9941	0.0049				2.78553	0.00217	0.00803	0.01277	0.01399	0.03709	0.06651
7.13888	0.90072	0.02546	0.9817	0.01268	0.98856	0.00867	0.98867	0.00216	0.99731	0.00537				2.79362	0.0022	0.00818	0.01303	0.01428	0.03794	0.0681
7.16667	0.90885	0.02435	0.98093	0.00931	0.99352	0.00822	0.99321	0.00171	0.99432	0.00359				2.80172	0.00224	0.00834	0.01329	0.01457	0.03881	0.06972
7.19445	0.9245	0.03029	0.98575	0.01349	0.99784	0.00634	0.99218	0.00297	0.99892	0.00306				2.80981	0.00227	0.0085	0.01356	0.01487	0.0397	0.07138
7.22222	0.92295	0.02544	0.98309	0.01358	0.99923	0.00771	0.99661	0.0058	0.9957	0.00501				2.8179	0.0023	0.00866	0.01384	0.01518	0.04061	0.07308
7.25	0.92015	0.0284	0.98399	0.00417	0.9935	0.0054	0.98813	0.00586	0.99409	0.00324				2.82599	0.00234	0.00882	0.01412	0.01549	0.04153	0.07482
7.27778	0.92321	0.0259	0.98482	0.00334	0.99721	0.01005	0.99124	0.00676	0.99174	0.00655				2.83408	0.00238	0.00899	0.01441	0.01581	0.04248	0.07659
7.30555	0.93943	0.01736	0.9836	0.01156	0.99964	0.01015	0.99113	0.00135	0.99109	0.00681				2.84217	0.00241	0.00916	0.0147	0.01613	0.04345	0.0784
7.33333	0.94445	0.01609	0.98698	0.00911	0.99598	0.00742	0.99314	0.00231	0.99321	0.00281				2.85026	0.00245	0.00934	0.015	0.01646	0.04444	0.08025
7.36112	0.94255	0.01163	0.98743	0.01129	0.99438	0.00988	0.98912	0.00618	0.99325	0.00474				2.85836	0.00249	0.00951	0.0153	0.0168	0.04545	0.08214
7.38888	0.94021	0.01635	0.98883	0.00942	0.98982	0.00802	0.99084	0.00489	0.99309	0.00283				2.86645	0.00252	0.00969	0.01561	0.01715	0.04648	0.08407
7.41667	0.94512	0.01807	0.98528	0.01395	0.99585	0.01021	0.99341	0.00984	0.99242	0.00374				2.87454	0.00256	0.00988	0.01593	0.0175	0.04754	0.08604
7.44445	0.94865	0.00901	0.99445	0.01475	0.99655	0.01013	0.99015	0.0027	0.99309	0.00265				2.88263	0.0026	0.01007	0.01625	0.01786	0.04861	0.08806
7.47222	0.94825	0.01892	0.98453	0.0102	1	0.01011	0.99009	0.00289	0.99507	0.00497				2.89072	0.00264	0.01026	0.01658	0.01822	0.04972	0.09011
7.5	0.94727	0.01765	0.99076	0.01292	0.99333	0.00875	0.9926	0.00828	0.99178	0.00459				2.89881	0.00268	0.01045	0.01692	0.0186	0.05084	0.09221
7.52778	0.95824	0.00804	0.97792	0.00932	0.99683	0.00762	0.99628	0.00599	0.99507	0.00554				2.9069	0.00272	0.01065	0.01726	0.01898	0.05199	0.09435
7.55555	0.95993	0.01452	0.9888	0.0075	0.99056	0.01118	0.99284	0.00279	0.99538	0.00428				2.915	0.00276	0.01085	0.01761	0.01936	0.05316	0.09654
7.58333	0.9677	0.00847	0.98733	0.00835	0.99321	0.00611	0.99183	0.00399	0.99323	0.00373				2.92309	0.00281	0.01106	0.01796	0.01976	0.05436	0.09877
7.61112	0.96357	0.00932	0.9948	0.01209	0.99244	0.00601	0.99772	0.00599	0.99349	0.00371				2.93118	0.00285	0.01127	0.01833	0.02016	0.05558	0.10105
7.63888	0.97251	0.01691	0.99159	0.00623	0.9985	0.00558	0.99512	0.00647	0.992	0.00517				2.93927	0.00289	0.01148	0.0187	0.02058	0.05683	0.10338
7.66667	0.96519	0.00903	0.98916	0.00613	0.99913	0.00994	0.99406	0.00405	0.99088	0.00392				2.94736	0.00294	0.0117	0.01907	0.021	0.05811	0.10575
7.69445	0.97522	0.00406	0.98573	0.01339	0.99431	0.00731	0.99117	0.00696	0.99222	0.00515				2.95545	0.00298	0.01192	0.01946	0.02143	0.05941	0.10817
7.72222	0.96391	0.0119	0.98281	0.00778	0.99737	0.01325	0.98756	0.00088615	0.99393	0.0047				2.96354	0.00303	0.01215	0.01985	0.02186	0.06074	0.11064
7.75	0.97226	0.0095	0.99515	0.01338	0.99117	0.00943	0.99509	0.00315	0.99174	0.003				2.97164	0.00307	0.01238	0.02025	0.02231	0.0621	0.11316
7.77778	0.97168	0.0061	0.99326	0.0121	0.99458	0.00703	0.99599	0.00817	0.99373	0.00512				2.97973	0.00312	0.01261	0.02066	0.02276	0.06348	0.11572
7.80555	0.97078	0.011	0.99231	0.00861	0.99811	0.00701	0.99362	0.00428	0.99392	0.00281				2.98782	0.00317	0.01285	0.02108	0.02323	0.0649	0.11834
7.83333	0.98434	0.01726	0.98915	0.01248	0.99551	0.0069	0.9956	0.00546	0.99249	0.00465				2.99591	0.00322	0.0131	0.0215	0.0237	0.06634	0.12101
7.86112	0.96917	0.01511	0.9854	0.00794	0.99787	0.01224	0.99495	0.0042	0.993	0.00156				3.004	0.00327	0.01335	0.02193	0.02418	0.06782	0.12373
7.88888	0.97491	0.01125	0.98301	0.00272	0.99545	0.00627	0.99452	0.00359	0.9925	0.00408				3.01209	0.00332	0.0136	0.02238	0.02468	0.06932	0.1265
7.91667	0.96964	0.00447	0.98861	0.01091	0.99603	0.008	0.9901	0.00333	0.99009	0.00566				3.02018	0.00337	0.01386	0.02283	0.02518	0.07085	0.12933
7.94445	0.98189	0.0086	0.99227	0.00967	0.99293	0.00662	0.99357	0.00355	0.99182	0.00421				3.02828	0.00342	0.01412	0.02329	0.02569	0.07242	0.13221
7.97222	0.97618	0.01167	0.98865	0.00892	0.99675	0.01259	0.99237	0.0051	0.99115	0.0039				3.03637	0.00347	0.01438	0.02375	0.02621	0.07402	0.13514
8	0.97332	0.00811	0.98595	0.01187	0.99664	0.0107	0.98992	0.00733						3.04446	0.00352	0.01466	0.02423	0.02674	0.07565	0.13813
8.02778	0.9831	0.00916	0.98632	0.0122	0.99526	0.00859	0.99413	0.0089						3.05255	0.00358	0.01493	0.02472	0.02729	0.07731	0.14118
8.05555	0.98612	0.00396	0.98511	0.01747	0.99277	0.01126	0.99503	0.00332						3.06064	0.00363	0.01522	0.02521	0.02784	0.07901	0.14428
8.08333	0.98277	0.00926	0.98813	0.01411	0.99614	0.00726	0.99022	0.00516						3.06873	0.00369	0.0155	0.02572	0.0284	0.08074	0.14743
8.11112	0.97803	0.00878	0.993	0.01017	0.9947	0.00889	0.99146	0.00277						3.07682	0.00374	0.0158	0.02623	0.02898	0.08251	0.15065
8.13888	0.97134	0.00897	0.98764	0.01059	0.99538	0.00988	1	0.00261						3.08492	0.0038	0.0161	0.02676	0.02957	0.08431	0.15392
8.16667	0.97762	0.01182	0.98406	0.00772	0.996	0.01332	0.99527	0.00254						3.09301	0.00386	0.0164	0.0273	0.03016	0.08614	0.15725
8.19445	0.97484	0.0151	0.99757	0.012	0.99256	0.00638	0.99298	0.00181						3.1011	0.00392	0.01671	0.02784	0.03077	0.08801	0.16063
8.22222	0.97542	0.00633	0.98903	0.0153	0.99266	0.00829	0.99249	0.00366						3.10919	0.00398	0.01702	0.0284	0.0314	0.08992	0.16408
8.25	0.98243	0.00857	0.99673	0.01537	0.99533	0.01197	0.99388	0.00438						3.11728	0.00404	0.01735	0.02897	0.03203	0.09187	0.16758
8.27778	0.96584	0.0126	0.98257	0.0111	0.98866	0.00767	0.99324	0.00863						3.12537	0.0041	0.01767	0.02955	0.03268	0.09385	0.17115
8.30555	0.98146	0.01573	0.99292	0.01414	0.99283	0.00677	0.99344	0.0029						3.13346	0.00416	0.01801	0.03014	0.03334	0.09587	0.17477
8.33333	0.97886	0.00989	0.98873	0.01035	0.98951	0.00887	0.99592	0.00639						3.14156	0.00422	0.01835	0.03074	0.03401	0.09794	0.17846
8.36112	0.97714	0.00986	0.9849	0.00213	0.99808	0.013	0.99198	0.00756						3.14965	0.00429	0.01869	0.03135	0.03469	0.10004	0.1822
8.38888	0.98092	0.00893	0.99593	0.00733	0.99662	0.00993	0.99335	0.00409						3.15774	0.00435	0.01904	0.03198	0.03539	0.10218	0.18601
8.41667	0.98413	0.00787	0.99314	0.00958	0.98935	0.00385	0.99572	0.0065						3.16583	0.00442	0.0194	0.03261	0.0361	0.10436	0.18987
8.44445	0.98873	0.00712	0.98677	0.00919	0.9902	0.00793	0.99239	0.00468						3.17392	0.00449	0.01977	0.03326	0.03683	0.10658	0.1938
8.47222	0.98802	0.00738	0.98783	0.01108	0.99217	0.00683	0.99106	0.0049						3.18201	0.00456	0.02014	0.03392	0.03757	0.10884	0.19779
8.5	0.98666	0.00437	0.99136	0.01143	0.99557	0.01098	0.99097	0.00744						3.1901	0.00463	0.02052	0.0346	0.03832	0.11115	0.20184
8.52778	0.98684	0.00608	0.98918	0.00811	0.99453	0.01438	0.99226	0.00328						3.19819	0.0047	0.0209	0.03528	0.03909	0.1135	0.20596
8.55555	0.98506	0.00868	0.99476	0.00386	0.99231	0.00955	0.99037	0.00736						3.20629	0.00477	0.0213	0.03599	0.03987	0.11589	0.21013
8.58333	0.98785	0.01311	0.97842	0.0101	0.99277	0.01049	0.99101	0.00421						3.21438	0.00484	0.0217	0.0367	0.04067	0.11832	0.21437
8.61112	0.98543	0.00636	0.99556	0.01307	0.99879	0.00679	0.98975	0.0058						3.22247	0.00491	0.0221	0.03743	0.04148	0.1208	0.21866
8.63888	0.99025	0.01053	0.99208	0.01324	0.99639	0.01019	0.99552	0.00478						3.23056	0.00499	0.02252	0.03817	0.04231	0.12332	0.22302
8.66667	0.98274	0.01549	0.99011	0.01354	0.99292	0.00822	0.99272	0.0065						3.23865	0.00507	0.02294	0.03892	0.04316	0.12589	0.22745
8.69445	0.97671	0.00696	0.98896	0.01338	0.99646	0.01204	0.99653	0.00481						3.24674	0.00514	0.02337	0.03969	0.04402	0.12851	0.23193
8.72222	0.98253	0.00827	0.98711	0.00884	0.99378	0.00422	0.99391	0.00407						3.25483	0.00522	0.02381	0.04048	0.0449	0.13117	0.23647
8.75	0.9823	0.01505	0.9882	0.00622	0.9912	0.01209	0.99021	0.00507						3.26293	0.0053	0.02426	0.04128	0.04579	0.13388	0.24108
8.77778	0.97957	0.01046	0.98624	0.00897	0.996	0.01336	0.99675	0.00439						3.27102	0.00538	0.02471	0.04209	0.0467	0.13663	0.24574
8.80555	0.97817	0.00747	0.99546	0.01343	0.99396	0.00803	0.99282	0.00256						3.27911	0.00546	0.02517	0.04292	0.04763	0.13943	0.25047
8.83333	0.98501	0.00875	0.98623	0.01312	0.98949	0.00888	0.99336	0.00478						3.2872	0.00555	0.02564	0.04376	0.04857	0.14228	0.25526
8.86112	0.98574	0.00806	0.98908	0.01039	0.99663	0.0094	0.99549	0.00616						3.29529	0.00563	0.02612	0.04463	0.04954	0.14518	0.2601
8.88888	0.98661	0.01178	0.99506	0.01481	0.99371	0.01354	0.99118	0.00345						3.30338	0.00572	0.02661	0.0455	0.05052	0.14813	0.26501
8.91667	0.98651	0.01798	0.98332	0.00783	0.99655	0.0058	0.99718	0.00783						3.31147	0.0058	0.02711	0.0464	0.05152	0.15112	0.26997
8.94445	0.98473	0.01468	0.99497	0.01121	0.9922	0.00975	0.9971	0.00575						3.31957	0.00589	0.02761	0.04731	0.05254	0.15417	0.27499
8.97222	0.98602	0.01348	0.99417	0.00542	0.99066	0.00569	0.9939	0.00661						3.32766	0.00598	0.02813	0.04823	0.05357	0.15727	0.28008
9	0.97591	0.01105	0.98473	0.01315	0.99438	0.00525	0.99259	0.00499						3.33575	0.00607	0.02865	0.04918	0.05463	0.16041	0.28521
9.02778	0.98424	0.00592	0.98577	0.00992	0.99387	0.01096	0.98955	0.00416						3.34384	0.00617	0.02919	0.05014	0.05571	0.16361	0.29041
9.05555	0.98539	0.00821	0.98873	0.01472	0.99199	0.00483	0.99352	0.00482						3.35193	0.00626	0.02973	0.05112	0.0568	0.16686	0.29565
9.08333	0.99071	0.00784	0.98891	0.00786	0.99418	0.00721	0.99144	0.00881						3.36002	0.00635	0.03029	0.05212	0.05792	0.17016	0.30096
9.11112	0.99138	0.00331	0.99124	0.00577	0.98929	0.01472	0.99104	0.00462						3.36811	0.00645	0.03085	0.05313	0.05906	0.17351	0.30631
9.13888	0.98702	0.00527	0.98587	0.01204	0.98949	0.01041	0.98913	0.00391						3.37621	0.00655	0.03142	0.05417	0.06022	0.17691	0.31172
9.16667	0.97555	0.00538	0.99033	0.01203	0.98912	0.01241	0.99077	0.00814						3.3843	0.00665	0.03201	0.05522	0.06139	0.18037	0.31719
9.19445	0.97068	0.00648	0.99008	0.00887	0.99278	0.00738	0.99241	0.00417						3.39239	0.00675	0.0326	0.05629	0.0626	0.18387	0.3227
9.22222	0.97752	0.00853	0.98195	0.0096	0.99408	0.00787	0.98995	0.00789						3.40048	0.00685	0.03321	0.05739	0.06382	0.18744	0.32826
9.25	0.98601	0.00533	0.99177	0.01675	0.98641	0.01189	0.9931	0.00284						3.40857	0.00696	0.03382	0.0585	0.06506	0.19105	0.33387
9.27778	0.98605	0.00708	0.99081	0.0133	0.9952	0.00831	0.99277	0.00569						3.41666	0.00706	0.03445	0.05963	0.06633	0.19471	0.33953
9.30555	0.98201	0.0069	0.98731	0.00936	0.99118	0.00667	0.9897	0.00548						3.42475	0.00717	0.03509	0.06078	0.06762	0.19843	0.34524
9.33333	0.97846	0.01652	0.99052	0.01131	0.99172	0.01246	0.99347	0.00757						3.43285	0.00728	0.03574	0.06196	0.06893	0.20221	0.35099
9.36112	0.98677	0.00923	0.99057	0.01391	0.98793	0.01156	0.99553	0.00418						3.44094	0.00739	0.0364	0.06315	0.07027	0.20603	0.35678
9.38888	0.97468	0.00641	0.98927	0.01023	0.98815	0.0079	0.99556	0.00941						3.44903	0.0075	0.03707	0.06437	0.07163	0.20991	0.36261
9.41667	0.9842	0.00948	0.98563	0.00874	0.99331	0.0043	0.98878	0.00708						3.45712	0.00762	0.03776	0.06561	0.07302	0.21384	0.36849
9.44445	0.98164	0.00935	0.98078	0.01327	0.99201	0.00739	0.99027	0.00761						3.46521	0.00773	0.03845	0.06687	0.07443	0.21783	0.37441
9.47222	0.97912	0.0047	0.98845	0.00577	0.99294	0.01014	0.98888	0.0035						3.4733	0.00785	0.03916	0.06815	0.07586	0.22187	0.38036
9.5	0.98852	0.00833	0.99137	0.01293	0.99082	0.00976	0.98543	0.00323						3.48139	0.00797	0.03988	0.06946	0.07732	0.22596	0.38635
9.52778	0.99445	0.01912	0.98556	0.01148	0.98931	0.00803	0.99196	0.00675						3.48949	0.00809	0.04062	0.07079	0.07881	0.23011	0.39237
9.55555	0.9831	0.00669	0.99101	0.00449	0.99028	0.00725	0.98918	0.00604						3.49758	0.00821	0.04137	0.07214	0.08032	0.23431	0.39843
9.58333	0.9838	0.00436	1	0.00927	0.98948	0.01165	0.98242	0.0064						3.50567	0.00834	0.04213	0.07352	0.08186	0.23856	0.40452
9.61112	0.98337	0.01399	0.98982	0.01257	0.99081	0.00902	0.99151	0.00244						3.51376	0.00846	0.0429	0.07492	0.08343	0.24286	0.41063
9.63888	0.98368	0.00751	0.99015	0.00947	0.98907	0.0092	0.99002	0.00754						3.52185	0.00859	0.04369	0.07634	0.08502	0.24722	0.41678
9.66667	0.98946	0.00557	0.98399	0.00331	0.98738	0.00849	0.98925	0.00809						3.52994	0.00872	0.04449	0.07779	0.08664	0.25163	0.42295
9.69445	0.98641	0.00612	0.98938	0.00736	0.98667	0.01308	0.99119	0.00651						3.53803	0.00886	0.04531	0.07926	0.08829	0.25609	0.42915
9.72222	0.98141	0.01221	0.99169	0.00439	0.98986	0.00872	0.98738	0.00414						3.54613	0.00899	0.04614	0.08076	0.08996	0.2606	0.43537
9.75	0.98287	0.01198	0.98942	0.00762	0.98936	0.01007	0.9905	0.00202						3.55422	0.00913	0.04698	0.08229	0.09167	0.26516	0.4416
9.77778	0.98346	0.0077	0.99394	0.00653	0.9852	0.00605	0.98619	0.00522						3.56231	0.00927	0.04784	0.08384	0.0934	0.26978	0.44786
9.80555	0.98189	0.00929	0.99137	0.01027	0.98963	0.01349	0.98458	0.00349						3.5704	0.00941	0.04871	0.08542	0.09517	0.27444	0.45413
9.83333	0.98745	0.00629	0.9885	0.01192	0.98696	0.00607	0.98752	0.00326						3.57849	0.00955	0.0496	0.08703	0.09696	0.27916	0.46042
9.86112	0.98693	0.0079	0.98199	0.01124	0.98701	0.01101	0.9903	0.005						3.58658	0.00969	0.05051	0.08866	0.09878	0.28392	0.46672
9.88888	0.99033	0.00656	0.98752	0.00312	0.98917	0.01036	0.98867	0.00659						3.59467	0.00984	0.05143	0.09032	0.10064	0.28873	0.47303
9.91667	0.98532	0.00587	0.98292	0.01628	0.99204	0.01116	0.9878	0.00613						3.60277	0.00999	0.05236	0.09201	0.10252	0.29359	0.47935
9.94445	0.98457	0.00347	0.98125	0.01208	0.98758	0.00981	0.99411	0.00246						3.61086	0.01014	0.05331	0.09373	0.10444	0.2985	0.48568
9.97222	0.97954	0.00916	0.99313	0.00304	0.98914	0.01193	0.99648	0.00516						3.61895	0.01029	0.05428	0.09547	0.10638	0.30346	0.49201
10	0.98195	0.01116	0.99208	0.01229	0.98644	0.01237	0.98929	0.00919						3.62704	0.01045	0.05527	0.09725	0.10836	0.30846	0.49834
														3.63513	0.01061	0.05627	0.09905	0.11037	0.3135	0.50468
														3.64322	0.01077	0.05729	0.10088	0.11242	0.31859	0.51101
														3.65131	0.01093	0.05832	0.10275	0.1145	0.32373	0.51734
														3.65941	0.0111	0.05938	0.10464	0.11661	0.3289	0.52366
														3.6675	0.01127	0.06045	0.10657	0.11875	0.33412	0.52998
														3.67559	0.01144	0.06154	0.10852	0.12093	0.33938	0.53628
														3.68368	0.01161	0.06264	0.11051	0.12314	0.34468	0.54258
														3.69177	0.01179	0.06377	0.11253	0.12539	0.35002	0.54886
														3.69986	0.01196	0.06492	0.11458	0.12767	0.3554	0.55513
														3.70795	0.01215	0.06608	0.11667	0.12999	0.36081	0.56137
														3.71605	0.01233	0.06726	0.11878	0.13234	0.36626	0.5676
														3.72414	0.01252	0.06847	0.12093	0.13473	0.37174	0.57381
														3.73223	0.0127	0.06969	0.12312	0.13716	0.37726	0.58
														3.74032	0.0129	0.07093	0.12533	0.13962	0.38281	0.58615
														3.74841	0.01309	0.0722	0.12758	0.14212	0.38839	0.59229
														3.7565	0.01329	0.07348	0.12987	0.14465	0.394	0.59839
														3.76459	0.01349	0.07479	0.13219	0.14723	0.39963	0.60446
														3.77269	0.01369	0.07611	0.13455	0.14984	0.4053	0.61051
														3.78078	0.0139	0.07746	0.13694	0.15249	0.41099	0.61651
														3.78887	0.01411	0.07883	0.13936	0.15518	0.4167	0.62249
														3.79696	0.01432	0.08022	0.14183	0.1579	0.42244	0.62842
														3.80505	0.01454	0.08164	0.14433	0.16067	0.42819	0.63432
														3.81314	0.01476	0.08307	0.14686	0.16347	0.43397	0.64017
														3.82123	0.01498	0.08453	0.14943	0.16631	0.43976	0.64599
														3.82933	0.01521	0.08602	0.15204	0.1692	0.44557	0.65176
														3.83742	0.01544	0.08753	0.15469	0.17212	0.4514	0.65749
														3.84551	0.01567	0.08906	0.15737	0.17508	0.45723	0.66317
														3.8536	0.01591	0.09061	0.16009	0.17809	0.46308	0.66881
														3.86169	0.01615	0.09219	0.16285	0.18113	0.46894	0.6744
														3.86978	0.01639	0.09379	0.16565	0.18421	0.47481	0.67994
														3.87787	0.01664	0.09542	0.16849	0.18733	0.48069	0.68542
														3.88597	0.01689	0.09708	0.17136	0.1905	0.48657	0.69086
														3.89406	0.01714	0.09876	0.17427	0.1937	0.49246	0.69625
														3.90215	0.0174	0.10046	0.17723	0.19695	0.49834	0.70158
														3.91024	0.01766	0.1022	0.18022	0.20024	0.50423	0.70686
														3.91833	0.01793	0.10395	0.18325	0.20356	0.51012	0.71208
														3.92642	0.0182	0.10574	0.18632	0.20693	0.516	0.71725
														3.93451	0.01847	0.10755	0.18943	0.21034	0.52188	0.72236
														3.94261	0.01875	0.10939	0.19258	0.21379	0.52775	0.72741
														3.9507	0.01903	0.11126	0.19577	0.21728	0.53362	0.7324
														3.95879	0.01931	0.11315	0.199	0.22081	0.53947	0.73734
														3.96688	0.0196	0.11507	0.20226	0.22439	0.54532	0.74222
														3.97497	0.0199	0.11702	0.20557	0.228	0.55115	0.74703
														3.98306	0.0202	0.119	0.20892	0.23166	0.55697	0.75179
														3.99115	0.0205	0.12101	0.21231	0.23535	0.56277	0.75649
														3.99925	0.02081	0.12305	0.21574	0.23909	0.56856	0.76113
														4.00734	0.02112	0.12512	0.21921	0.24287	0.57433	0.7657
														4.01543	0.02144	0.12721	0.22271	0.24668	0.58007	0.77022
														4.02352	0.02176	0.12934	0.22626	0.25054	0.5858	0.77467
														4.03161	0.02208	0.1315	0.22985	0.25444	0.5915	0.77906
														4.0397	0.02241	0.13368	0.23348	0.25838	0.59718	0.78339
														4.04779	0.02275	0.1359	0.23715	0.26235	0.60283	0.78766
														4.05589	0.02309	0.13815	0.24085	0.26637	0.60846	0.79187
														4.06398	0.02344	0.14043	0.2446	0.27042	0.61405	0.79601
														4.07207	0.02379	0.14274	0.24838	0.27452	0.61962	0.8001
														4.08016	0.02414	0.14509	0.25221	0.27865	0.62515	0.80412
														4.08825	0.0245	0.14746	0.25607	0.28282	0.63066	0.80808
														4.09634	0.02487	0.14987	0.25997	0.28703	0.63613	0.81198
														4.10443	0.02524	0.15231	0.26391	0.29127	0.64156	0.81582
														4.11253	0.02562	0.15478	0.26789	0.29555	0.64696	0.81959
														4.12062	0.026	0.15728	0.27191	0.29987	0.65232	0.82331
														4.12871	0.02639	0.15982	0.27596	0.30422	0.65764	0.82696
														4.1368	0.02678	0.16239	0.28005	0.30861	0.66292	0.83056
														4.14489	0.02718	0.165	0.28418	0.31303	0.66816	0.8341
														4.15298	0.02758	0.16763	0.28834	0.31749	0.67336	0.83757
														4.16107	0.02799	0.1703	0.29254	0.32198	0.67852	0.84099
														4.16917	0.02841	0.17301	0.29678	0.32651	0.68364	0.84435
														4.17726	0.02883	0.17575	0.30105	0.33106	0.68871	0.84765
														4.18535	0.02926	0.17852	0.30536	0.33565	0.69374	0.85089
														4.19344	0.0297	0.18132	0.3097	0.34027	0.69872	0.85408
														4.20153	0.03014	0.18416	0.31407	0.34492	0.70365	0.85721
														4.20962	0.03058	0.18704	0.31848	0.3496	0.70854	0.86028
														4.21771	0.03104	0.18995	0.32292	0.35431	0.71338	0.8633
														4.22581	0.0315	0.19289	0.32739	0.35905	0.71817	0.86626
														4.2339	0.03197	0.19587	0.33189	0.36382	0.72291	0.86917
														4.24199	0.03244	0.19888	0.33643	0.36861	0.7276	0.87202
														4.25008	0.03292	0.20193	0.34099	0.37343	0.73225	0.87483
														4.25817	0.03341	0.20501	0.34559	0.37827	0.73684	0.87757
														4.26626	0.0339	0.20813	0.35021	0.38314	0.74138	0.88027
														4.27435	0.0344	0.21128	0.35486	0.38804	0.74587	0.88291
														4.28245	0.03491	0.21447	0.35954	0.39295	0.75031	0.88551
														4.29054	0.03543	0.21769	0.36425	0.39789	0.75469	0.88805
														4.29863	0.03595	0.22095	0.36898	0.40284	0.75903	0.89055
														4.30672	0.03648	0.22424	0.37374	0.40782	0.76331	0.89299
														4.31481	0.03702	0.22756	0.37852	0.41282	0.76754	0.89539
														4.3229	0.03756	0.23092	0.38333	0.41783	0.77171	0.89774
														4.33099	0.03812	0.23432	0.38816	0.42286	0.77583	0.90004
														4.33909	0.03868	0.23775	0.39301	0.42791	0.7799	0.9023
														4.34718	0.03925	0.24121	0.39788	0.43297	0.78392	0.90451
														4.35527	0.03983	0.24471	0.40277	0.43805	0.78788	0.90667
														4.36336	0.04041	0.24824	0.40769	0.44314	0.79179	0.9088
														4.37145	0.041	0.25181	0.41262	0.44824	0.79565	0.91087
														4.37954	0.04161	0.25541	0.41756	0.45335	0.79945	0.91291
														4.38763	0.04222	0.25904	0.42253	0.45848	0.8032	0.9149
														4.39573	0.04284	0.26271	0.42751	0.46361	0.80689	0.91686
														4.40382	0.04346	0.26641	0.43251	0.46875	0.81054	0.91877
														4.41191	0.0441	0.27014	0.43751	0.47389	0.81413	0.92064
														4.42	0.04474	0.27391	0.44254	0.47904	0.81766	0.92247
														4.42809	0.0454	0.27771	0.44757	0.4842	0.82115	0.92426
														4.43618	0.04606	0.28154	0.45261	0.48936	0.82458	0.92602
														4.44427	0.04673	0.2854	0.45767	0.49452	0.82796	0.92773
														4.45237	0.04742	0.2893	0.46273	0.49968	0.83129	0.92941
														4.46046	0.04811	0.29322	0.4678	0.50484	0.83457	0.93106
														4.46855	0.04881	0.29718	0.47288	0.51	0.83779	0.93267
														4.47664	0.04952	0.30117	0.47796	0.51516	0.84097	0.93424
														4.48473	0.05024	0.30518	0.48305	0.52032	0.84409	0.93578
														4.49282	0.05097	0.30923	0.48814	0.52547	0.84717	0.93729
														4.50091	0.05171	0.31331	0.49323	0.53062	0.85019	0.93876
														4.50901	0.05246	0.31742	0.49833	0.53576	0.85317	0.9402
														4.5171	0.05322	0.32155	0.50342	0.54089	0.85609	0.94161
														4.52519	0.05399	0.32571	0.50852	0.54601	0.85897	0.94299
														4.53328	0.05477	0.3299	0.51361	0.55113	0.8618	0.94433
														4.54137	0.05557	0.33412	0.5187	0.55623	0.86458	0.94565
														4.54946	0.05637	0.33837	0.52379	0.56132	0.86731	0.94694
														4.55755	0.05718	0.34264	0.52887	0.5664	0.87	0.9482
														4.56565	0.05801	0.34693	0.53394	0.57146	0.87264	0.94943
														4.57374	0.05884	0.35126	0.53901	0.57651	0.87524	0.95063
														4.58183	0.05969	0.3556	0.54407	0.58155	0.87778	0.95181
														4.58992	0.06055	0.35997	0.54912	0.58656	0.88029	0.95295
														4.59801	0.06142	0.36437	0.55416	0.59156	0.88275	0.95408
														4.6061	0.0623	0.36878	0.55919	0.59654	0.88516	0.95518
														4.61419	0.0632	0.37322	0.56421	0.6015	0.88754	0.95625
														4.62229	0.0641	0.37768	0.56921	0.60644	0.88987	0.9573
														4.63038	0.06502	0.38216	0.5742	0.61136	0.89215	0.95832
														4.63847	0.06595	0.38666	0.57918	0.61625	0.8944	0.95932
														4.64656	0.06689	0.39118	0.58414	0.62112	0.8966	0.9603
														4.65465	0.06785	0.39572	0.58908	0.62597	0.89876	0.96125
														4.66274	0.06882	0.40028	0.59401	0.63079	0.90089	0.96218
														4.67083	0.0698	0.40485	0.59891	0.63559	0.90297	0.9631
														4.67893	0.07079	0.40944	0.6038	0.64036	0.90501	0.96399
														4.68702	0.0718	0.41405	0.60866	0.6451	0.90702	0.96486
														4.69511	0.07282	0.41867	0.61351	0.64981	0.90899	0.9657
														4.7032	0.07385	0.4233	0.61833	0.6545	0.91092	0.96653
														4.71129	0.0749	0.42795	0.62313	0.65915	0.91281	0.96734
														4.71938	0.07596	0.43262	0.6279	0.66378	0.91467	0.96813
														4.72747	0.07703	0.43729	0.63265	0.66837	0.91649	0.96891
														4.73557	0.07812	0.44198	0.63737	0.67293	0.91827	0.96966
														4.74366	0.07922	0.44667	0.64207	0.67746	0.92002	0.9704
														4.75175	0.08033	0.45138	0.64674	0.68195	0.92174	0.97112
														4.75984	0.08146	0.45609	0.65138	0.68642	0.92342	0.97182
														4.76793	0.08261	0.46081	0.656	0.69084	0.92507	0.9725
														4.77602	0.08377	0.46554	0.66058	0.69524	0.92668	0.97317
														4.78411	0.08494	0.47028	0.66514	0.69959	0.92827	0.97383
														4.7922	0.08613	0.47502	0.66966	0.70392	0.92982	0.97447
														4.8003	0.08734	0.47976	0.67415	0.7082	0.93134	0.97509
														4.80839	0.08855	0.48451	0.67861	0.71245	0.93283	0.9757
														4.81648	0.08979	0.48926	0.68304	0.71666	0.93429	0.97629
														4.82457	0.09104	0.49402	0.68744	0.72084	0.93572	0.97687
														4.83266	0.0923	0.49877	0.6918	0.72497	0.93713	0.97744
														4.84075	0.09359	0.50352	0.69613	0.72907	0.9385	0.97799
														4.84884	0.09488	0.50828	0.70042	0.73313	0.93984	0.97853
														4.85694	0.0962	0.51303	0.70468	0.73715	0.94116	0.97905
														4.86503	0.09753	0.51778	0.7089	0.74113	0.94245	0.97957
														4.87312	0.09887	0.52253	0.71309	0.74508	0.94372	0.98007
														4.88121	0.10023	0.52727	0.71724	0.74898	0.94496	0.98056
														4.8893	0.10161	0.53201	0.72136	0.75284	0.94617	0.98103
														4.89739	0.10301	0.53674	0.72544	0.75666	0.94735	0.9815
														4.90548	0.10442	0.54147	0.72948	0.76044	0.94852	0.98195
														4.91358	0.10585	0.54618	0.73348	0.76419	0.94965	0.9824
														4.92167	0.1073	0.55089	0.73745	0.76789	0.95077	0.98283
														4.92976	0.10877	0.5556	0.74137	0.77155	0.95186	0.98325
														4.93785	0.11025	0.56029	0.74526	0.77517	0.95293	0.98366
														4.94594	0.11175	0.56497	0.74911	0.77874	0.95397	0.98407
														4.95403	0.11326	0.56964	0.75292	0.78228	0.955	0.98446
														4.96212	0.1148	0.57429	0.75669	0.78578	0.956	0.98484
														4.97022	0.11635	0.57893	0.76043	0.78923	0.95698	0.98522
														4.97831	0.11793	0.58356	0.76412	0.79265	0.95794	0.98558
														4.9864	0.11952	0.58818	0.76777	0.79602	0.95888	0.98594
														4.99449	0.12113	0.59278	0.77139	0.79935	0.95979	0.98628
														5.00258	0.12275	0.59736	0.77496	0.80265	0.96069	0.98662
														5.01067	0.1244	0.60193	0.7785	0.8059	0.96157	0.98695
														5.01876	0.12606	0.60647	0.78199	0.80911	0.96243	0.98727
														5.02686	0.12775	0.611	0.78545	0.81228	0.96328	0.98759
														5.03495	0.12945	0.61551	0.78886	0.8154	0.9641	0.9879
														5.04304	0.13117	0.62	0.79223	0.81849	0.96491	0.98819
														5.05113	0.13292	0.62448	0.79557	0.82154	0.96569	0.98849
														5.05922	0.13468	0.62892	0.79886	0.82455	0.96647	0.98877
														5.06731	0.13646	0.63335	0.80212	0.82751	0.96722	0.98905
														5.0754	0.13826	0.63776	0.80533	0.83044	0.96796	0.98932
														5.0835	0.14008	0.64214	0.80851	0.83333	0.96868	0.98958
														5.09159	0.14192	0.6465	0.81165	0.83618	0.96939	0.98984
														5.09968	0.14378	0.65083	0.81474	0.83899	0.97008	0.99009
														5.10777	0.14566	0.65514	0.8178	0.84176	0.97076	0.99034
														5.11586	0.14757	0.65943	0.82081	0.84449	0.97142	0.99058
														5.12395	0.14949	0.66368	0.82379	0.84718	0.97206	0.99081
														5.13204	0.15143	0.66792	0.82673	0.84984	0.9727	0.99104
														5.14014	0.15339	0.67212	0.82963	0.85245	0.97331	0.99126
														5.14823	0.15538	0.6763	0.83249	0.85503	0.97392	0.99148
														5.15632	0.15738	0.68045	0.83532	0.85757	0.97451	0.99169
														5.16441	0.15941	0.68457	0.8381	0.86008	0.97509	0.9919
														5.1725	0.16146	0.68866	0.84085	0.86254	0.97566	0.9921
														5.18059	0.16353	0.69272	0.84356	0.86497	0.97621	0.99229
														5.18868	0.16562	0.69676	0.84623	0.86737	0.97675	0.99249
														5.19678	0.16773	0.70076	0.84886	0.86972	0.97728	0.99267
														5.20487	0.16986	0.70473	0.85146	0.87205	0.9778	0.99285
														5.21296	0.17201	0.70868	0.85402	0.87433	0.9783	0.99303
														5.22105	0.17419	0.71259	0.85654	0.87658	0.9788	0.9932
														5.22914	0.17639	0.71647	0.85902	0.8788	0.97928	0.99337
														5.23723	0.17861	0.72031	0.86147	0.88098	0.97975	0.99354
														5.24532	0.18085	0.72413	0.86389	0.88313	0.98021	0.9937
														5.25342	0.18311	0.72791	0.86627	0.88524	0.98066	0.99386
														5.26151	0.18539	0.73166	0.86861	0.88733	0.98111	0.99401
														5.2696	0.1877	0.73538	0.87092	0.88937	0.98154	0.99416
														5.27769	0.19003	0.73907	0.87319	0.89139	0.98196	0.9943
														5.28578	0.19238	0.74272	0.87543	0.89337	0.98237	0.99444
														5.29387	0.19475	0.74633	0.87764	0.89532	0.98278	0.99458
														5.30196	0.19715	0.74992	0.87981	0.89724	0.98317	0.99472
														5.31006	0.19956	0.75347	0.88195	0.89913	0.98356	0.99485
														5.31815	0.202	0.75698	0.88405	0.90099	0.98393	0.99498
														5.32624	0.20446	0.76046	0.88613	0.90282	0.9843	0.9951
														5.33433	0.20695	0.76391	0.88817	0.90461	0.98466	0.99522
														5.34242	0.20945	0.76732	0.89018	0.90638	0.98501	0.99534
														5.35051	0.21198	0.7707	0.89215	0.90812	0.98536	0.99546
														5.3586	0.21453	0.77405	0.8941	0.90983	0.98569	0.99557
														5.3667	0.2171	0.77736	0.89601	0.91151	0.98602	0.99568
														5.37479	0.2197	0.78063	0.8979	0.91316	0.98634	0.99579
														5.38288	0.22232	0.78387	0.89975	0.91478	0.98665	0.9959
														5.39097	0.22495	0.78707	0.90157	0.91638	0.98696	0.996
														5.39906	0.22762	0.79024	0.90337	0.91795	0.98726	0.9961
														5.40715	0.2303	0.79338	0.90513	0.91949	0.98755	0.99619
														5.41524	0.233	0.79648	0.90687	0.921	0.98784	0.99629
														5.42334	0.23573	0.79955	0.90857	0.92249	0.98812	0.99638
														5.43143	0.23848	0.80258	0.91025	0.92396	0.98839	0.99647
														5.43952	0.24125	0.80557	0.9119	0.92539	0.98866	0.99656
														5.44761	0.24405	0.80853	0.91353	0.92681	0.98892	0.99665
														5.4557	0.24686	0.81146	0.91512	0.9282	0.98918	0.99673
														5.46379	0.2497	0.81435	0.91669	0.92956	0.98942	0.99681
														5.47188	0.25256	0.81721	0.91824	0.9309	0.98967	0.99689
														5.47998	0.25544	0.82004	0.91975	0.93222	0.98991	0.99697
														5.48807	0.25834	0.82282	0.92125	0.93351	0.99014	0.99704
														5.49616	0.26126	0.82558	0.92271	0.93478	0.99037	0.99712
														5.50425	0.2642	0.8283	0.92415	0.93603	0.99059	0.99719
														5.51234	0.26717	0.83099	0.92557	0.93725	0.99081	0.99726
														5.52043	0.27016	0.83364	0.92696	0.93846	0.99102	0.99733
														5.52852	0.27316	0.83627	0.92833	0.93964	0.99122	0.99739
														5.53662	0.27619	0.83885	0.92967	0.9408	0.99143	0.99746
														5.54471	0.27924	0.84141	0.93099	0.94194	0.99163	0.99752
														5.5528	0.28231	0.84393	0.93229	0.94306	0.99182	0.99758
														5.56089	0.2854	0.84642	0.93357	0.94416	0.99201	0.99765
														5.56898	0.28851	0.84887	0.93482	0.94524	0.99219	0.9977
														5.57707	0.29164	0.8513	0.93605	0.9463	0.99237	0.99776
														5.58516	0.29479	0.85369	0.93726	0.94734	0.99255	0.99782
														5.59326	0.29796	0.85605	0.93845	0.94836	0.99272	0.99787
														5.60135	0.30115	0.85838	0.93961	0.94936	0.99289	0.99792
														5.60944	0.30436	0.86067	0.94076	0.95034	0.99305	0.99798
														5.61753	0.30759	0.86294	0.94189	0.95131	0.99321	0.99803
														5.62562	0.31083	0.86517	0.94299	0.95226	0.99337	0.99808
														5.63371	0.3141	0.86737	0.94408	0.95319	0.99352	0.99812
														5.6418	0.31738	0.86955	0.94514	0.9541	0.99367	0.99817
														5.6499	0.32068	0.87169	0.94619	0.95499	0.99382	0.99822
														5.65799	0.324	0.8738	0.94722	0.95587	0.99396	0.99826
														5.66608	0.32734	0.87588	0.94823	0.95674	0.9941	0.9983
														5.67417	0.3307	0.87794	0.94922	0.95758	0.99424	0.99835
														5.68226	0.33407	0.87996	0.95019	0.95841	0.99437	0.99839
														5.69035	0.33746	0.88196	0.95115	0.95923	0.9945	0.99843
														5.69844	0.34087	0.88392	0.95209	0.96003	0.99463	0.99847
														5.70654	0.34429	0.88586	0.95301	0.96081	0.99475	0.99851
														5.71463	0.34773	0.88777	0.95391	0.96158	0.99488	0.99854
														5.72272	0.35119	0.88965	0.9548	0.96234	0.99499	0.99858
														5.73081	0.35466	0.8915	0.95567	0.96308	0.99511	0.99862
														5.7389	0.35814	0.89333	0.95653	0.96381	0.99522	0.99865
														5.74699	0.36165	0.89513	0.95737	0.96452	0.99533	0.99868
														5.75508	0.36516	0.8969	0.95819	0.96522	0.99544	0.99872
														5.76318	0.36869	0.89864	0.959	0.96591	0.99555	0.99875
														5.77127	0.37224	0.90036	0.95979	0.96658	0.99565	0.99878
														5.77936	0.3758	0.90206	0.96057	0.96724	0.99575	0.99881
														5.78745	0.37937	0.90372	0.96134	0.96789	0.99585	0.99884
														5.79554	0.38295	0.90537	0.96209	0.96853	0.99595	0.99887
														5.80363	0.38655	0.90698	0.96283	0.96915	0.99604	0.9989
														5.81172	0.39016	0.90857	0.96355	0.96976	0.99613	0.99892
														5.81982	0.39378	0.91014	0.96426	0.97036	0.99622	0.99895
														5.82791	0.39742	0.91169	0.96495	0.97095	0.99631	0.99898
														5.836	0.40106	0.91321	0.96564	0.97153	0.9964	0.999
														5.84409	0.40472	0.9147	0.96631	0.97209	0.99648	0.99903
														5.85218	0.40839	0.91617	0.96696	0.97265	0.99656	0.99905
														5.86027	0.41207	0.91762	0.96761	0.97319	0.99664	0.99908
														5.86836	0.41575	0.91905	0.96824	0.97372	0.99672	0.9991
														5.87646	0.41945	0.92045	0.96886	0.97425	0.99679	0.99912
														5.88455	0.42316	0.92183	0.96947	0.97476	0.99687	0.99914
														5.89264	0.42687	0.92319	0.97007	0.97526	0.99694	0.99917
														5.90073	0.43059	0.92453	0.97065	0.97576	0.99701	0.99919
														5.90882	0.43432	0.92585	0.97123	0.97624	0.99708	0.99921
														5.91691	0.43806	0.92714	0.97179	0.97671	0.99715	0.99923
														5.925	0.44181	0.92842	0.97235	0.97718	0.99722	0.99925
														5.9331	0.44556	0.92967	0.97289	0.97764	0.99728	0.99926
														5.94119	0.44932	0.9309	0.97342	0.97808	0.99734	0.99928
														5.94928	0.45308	0.93212	0.97394	0.97852	0.99741	0.9993
														5.95737	0.45685	0.93331	0.97446	0.97895	0.99747	0.99932
														5.96546	0.46062	0.93448	0.97496	0.97937	0.99752	0.99934
														5.97355	0.4644	0.93564	0.97545	0.97978	0.99758	0.99935
														5.98164	0.46818	0.93678	0.97593	0.98019	0.99764	0.99937
														5.98974	0.47197	0.93789	0.97641	0.98059	0.99769	0.99938
														5.99783	0.47576	0.93899	0.97687	0.98098	0.99775	0.9994
														6.00592	0.47955	0.94007	0.97733	0.98136	0.9978	0.99941
														6.01401	0.48335	0.94113	0.97778	0.98173	0.99785	0.99943
														6.0221	0.48714	0.94218	0.97822	0.9821	0.9979	0.99944
														6.03019	0.49094	0.94321	0.97865	0.98246	0.99795	0.99946
														6.03828	0.49474	0.94422	0.97907	0.98281	0.998	0.99947
														6.04638	0.49854	0.94521	0.97948	0.98316	0.99804	0.99948
														6.05447	0.50234	0.94619	0.97989	0.98349	0.99809	0.9995
														6.06256	0.50614	0.94715	0.98028	0.98383	0.99813	0.99951
														6.07065	0.50994	0.94809	0.98067	0.98415	0.99818	0.99952
														6.07874	0.51374	0.94902	0.98106	0.98447	0.99822	0.99953
														6.08683	0.51753	0.94993	0.98143	0.98478	0.99826	0.99955
														6.09492	0.52133	0.95083	0.9818	0.98509	0.9983	0.99956
														6.10302	0.52512	0.95171	0.98216	0.98539	0.99834	0.99957
														6.11111	0.52891	0.95258	0.98251	0.98568	0.99838	0.99958
														6.1192	0.53269	0.95343	0.98286	0.98597	0.99842	0.99959
														6.12729	0.53648	0.95427	0.9832	0.98626	0.99845	0.9996
														6.13538	0.54025	0.95509	0.98353	0.98653	0.99849	0.99961
														6.14347	0.54403	0.9559	0.98386	0.9868	0.99852	0.99962
														6.15156	0.54779	0.95669	0.98418	0.98707	0.99856	0.99963
														6.15966	0.55156	0.95747	0.9845	0.98733	0.99859	0.99964
														6.16775	0.55531	0.95824	0.9848	0.98759	0.99862	0.99965
														6.17584	0.55906	0.959	0.98511	0.98784	0.99866	0.99966
														6.18393	0.56281	0.95974	0.9854	0.98808	0.99869	0.99966
														6.19202	0.56654	0.96047	0.98569	0.98832	0.99872	0.99967
														6.20011	0.57027	0.96118	0.98598	0.98856	0.99875	0.99968
														6.2082	0.57399	0.96188	0.98626	0.98879	0.99878	0.99969
														6.2163	0.57771	0.96258	0.98653	0.98902	0.99881	0.9997
														6.22439	0.58141	0.96326	0.9868	0.98924	0.99883	0.9997
														6.23248	0.5851	0.96392	0.98706	0.98946	0.99886	0.99971
														6.24057	0.58879	0.96458	0.98732	0.98967	0.99889	0.99972
														6.24866	0.59246	0.96522	0.98757	0.98988	0.99891	0.99973
														6.25675	0.59613	0.96585	0.98782	0.99008	0.99894	0.99973
														6.26484	0.59978	0.96648	0.98806	0.99028	0.99896	0.99974
														6.27294	0.60343	0.96709	0.9883	0.99048	0.99899	0.99975
														6.28103	0.60706	0.96769	0.98853	0.99067	0.99901	0.99975
														6.28912	0.61068	0.96828	0.98876	0.99086	0.99903	0.99976
														6.29721	0.61429	0.96886	0.98899	0.99105	0.99906	0.99976
														6.3053	0.61788	0.96942	0.98921	0.99123	0.99908	0.99977
														6.31339	0.62146	0.96998	0.98942	0.99141	0.9991	0.99978
														6.32148	0.62503	0.97053	0.98963	0.99158	0.99912	0.99978
														6.32958	0.62859	0.97107	0.98984	0.99175	0.99914	0.99979
														6.33767	0.63213	0.9716	0.99004	0.99192	0.99916	0.99979
														6.34576	0.63566	0.97212	0.99024	0.99208	0.99918	0.9998
														6.35385	0.63917	0.97263	0.99044	0.99224	0.9992	0.9998
														6.36194	0.64267	0.97313	0.99063	0.9924	0.99922	0.99981
														6.37003	0.64615	0.97363	0.99081	0.99256	0.99924	0.99981
														6.37812	0.64962	0.97411	0.991	0.99271	0.99925	0.99982
														6.38621	0.65307	0.97459	0.99118	0.99285	0.99927	0.99982
														6.39431	0.65651	0.97505	0.99135	0.993	0.99929	0.99983
														6.4024	0.65992	0.97551	0.99153	0.99314	0.9993	0.99983
														6.41049	0.66333	0.97596	0.9917	0.99328	0.99932	0.99983
														6.41858	0.66671	0.9764	0.99186	0.99342	0.99934	0.99984
														6.42667	0.67008	0.97684	0.99203	0.99355	0.99935	0.99984
														6.43476	0.67343	0.97726	0.99219	0.99368	0.99937	0.99985
														6.44285	0.67677	0.97768	0.99234	0.99381	0.99938	0.99985
														6.45095	0.68008	0.97809	0.9925	0.99394	0.9994	0.99985
														6.45904	0.68338	0.9785	0.99265	0.99406	0.99941	0.99986
														6.46713	0.68666	0.97889	0.99279	0.99418	0.99942	0.99986
														6.47522	0.68992	0.97928	0.99294	0.9943	0.99944	0.99987
														6.48331	0.69317	0.97967	0.99308	0.99441	0.99945	0.99987
														6.4914	0.69639	0.98004	0.99322	0.99453	0.99946	0.99987
														6.49949	0.69959	0.98041	0.99335	0.99464	0.99948	0.99988
														6.50759	0.70278	0.98077	0.99349	0.99475	0.99949	0.99988
														6.51568	0.70594	0.98113	0.99362	0.99485	0.9995	0.99988
														6.52377	0.70909	0.98148	0.99375	0.99496	0.99951	0.99988
														6.53186	0.71221	0.98182	0.99387	0.99506	0.99952	0.99989
														6.53995	0.71532	0.98216	0.99399	0.99516	0.99953	0.99989
														6.54804	0.7184	0.98249	0.99411	0.99526	0.99954	0.99989
														6.55613	0.72147	0.98281	0.99423	0.99536	0.99956	0.9999
														6.56423	0.72451	0.98313	0.99435	0.99545	0.99957	0.9999
														6.57232	0.72754	0.98344	0.99446	0.99554	0.99958	0.9999
														6.58041	0.73054	0.98375	0.99457	0.99563	0.99959	0.9999
														6.5885	0.73352	0.98405	0.99468	0.99572	0.9996	0.99991
														6.59659	0.73648	0.98434	0.99479	0.99581	0.9996	0.99991
														6.60468	0.73942	0.98464	0.99489	0.9959	0.99961	0.99991
														6.61277	0.74234	0.98492	0.995	0.99598	0.99962	0.99991
														6.62087	0.74523	0.9852	0.9951	0.99606	0.99963	0.99991
														6.62896	0.74811	0.98548	0.99519	0.99614	0.99964	0.99992
														6.63705	0.75096	0.98574	0.99529	0.99622	0.99965	0.99992
														6.64514	0.75379	0.98601	0.99539	0.9963	0.99966	0.99992
														6.65323	0.75661	0.98627	0.99548	0.99637	0.99966	0.99992
														6.66132	0.75939	0.98652	0.99557	0.99645	0.99967	0.99992
														6.66941	0.76216	0.98678	0.99566	0.99652	0.99968	0.99993
														6.67751	0.7649	0.98702	0.99574	0.99659	0.99969	0.99993
														6.6856	0.76763	0.98726	0.99583	0.99666	0.99969	0.99993
														6.69369	0.77033	0.9875	0.99591	0.99673	0.9997	0.99993
														6.70178	0.773	0.98773	0.996	0.99679	0.99971	0.99993
														6.70987	0.77566	0.98796	0.99608	0.99686	0.99972	0.99994
														6.71796	0.77829	0.98818	0.99616	0.99692	0.99972	0.99994
														6.72605	0.78091	0.9884	0.99623	0.99699	0.99973	0.99994
														6.73415	0.7835	0.98862	0.99631	0.99705	0.99974	0.99994
														6.74224	0.78606	0.98883	0.99638	0.99711	0.99974	0.99994
														6.75033	0.78861	0.98904	0.99646	0.99717	0.99975	0.99994
														6.75842	0.79113	0.98924	0.99653	0.99722	0.99975	0.99994
														6.76651	0.79363	0.98945	0.9966	0.99728	0.99976	0.99995
														6.7746	0.79611	0.98964	0.99667	0.99734	0.99976	0.99995
														6.78269	0.79857	0.98984	0.99673	0.99739	0.99977	0.99995
														6.79079	0.801	0.99002	0.9968	0.99744	0.99978	0.99995
														6.79888	0.80341	0.99021	0.99686	0.9975	0.99978	0.99995
														6.80697	0.8058	0.99039	0.99693	0.99755	0.99979	0.99995
														6.81506	0.80817	0.99057	0.99699	0.9976	0.99979	0.99995
														6.82315	0.81051	0.99075	0.99705	0.99765	0.9998	0.99995
														6.83124	0.81284	0.99092	0.99711	0.99769	0.9998	0.99996
														6.83933	0.81514	0.99109	0.99717	0.99774	0.9998	0.99996
														6.84743	0.81742	0.99126	0.99722	0.99779	0.99981	0.99996
														6.85552	0.81968	0.99142	0.99728	0.99783	0.99981	0.99996
														6.86361	0.82191	0.99158	0.99733	0.99788	0.99982	0.99996
														6.8717	0.82413	0.99174	0.99739	0.99792	0.99982	0.99996
														6.87979	0.82632	0.99189	0.99744	0.99796	0.99983	0.99996
														6.88788	0.82849	0.99204	0.99749	0.998	0.99983	0.99996
														6.89597	0.83064	0.99219	0.99754	0.99804	0.99983	0.99996
														6.90407	0.83277	0.99234	0.99759	0.99808	0.99984	0.99996
														6.91216	0.83487	0.99248	0.99764	0.99812	0.99984	0.99997
														6.92025	0.83696	0.99262	0.99769	0.99816	0.99985	0.99997
														6.92834	0.83902	0.99276	0.99773	0.9982	0.99985	0.99997
														6.93643	0.84106	0.9929	0.99778	0.99824	0.99985	0.99997
														6.94452	0.84308	0.99303	0.99782	0.99827	0.99986	0.99997
														6.95261	0.84508	0.99316	0.99787	0.99831	0.99986	0.99997
														6.96071	0.84706	0.99329	0.99791	0.99834	0.99986	0.99997
														6.9688	0.84902	0.99341	0.99795	0.99838	0.99987	0.99997
														6.97689	0.85096	0.99354	0.99799	0.99841	0.99987	0.99997
														6.98498	0.85288	0.99366	0.99803	0.99844	0.99987	0.99997
														6.99307	0.85477	0.99378	0.99807	0.99847	0.99988	0.99997
														7.00116	0.85665	0.99389	0.99811	0.9985	0.99988	0.99997
														7.00925	0.85851	0.99401	0.99815	0.99853	0.99988	0.99997
														7.01735	0.86034	0.99412	0.99819	0.99856	0.99988	0.99998
														7.02544	0.86216	0.99423	0.99822	0.99859	0.99989	0.99998
														7.03353	0.86396	0.99434	0.99826	0.99862	0.99989	0.99998
														7.04162	0.86573	0.99444	0.9983	0.99865	0.99989	0.99998
														7.04971	0.86749	0.99455	0.99833	0.99868	0.99989	0.99998
														7.0578	0.86923	0.99465	0.99836	0.99871	0.9999	0.99998
														7.06589	0.87095	0.99475	0.9984	0.99873	0.9999	0.99998
														7.07399	0.87264	0.99485	0.99843	0.99876	0.9999	0.99998
														7.08208	0.87432	0.99495	0.99846	0.99878	0.9999	0.99998
														7.09017	0.87599	0.99504	0.99849	0.99881	0.99991	0.99998
														7.09826	0.87763	0.99513	0.99852	0.99883	0.99991	0.99998
														7.10635	0.87925	0.99522	0.99855	0.99886	0.99991	0.99998
														7.11444	0.88085	0.99531	0.99858	0.99888	0.99991	0.99998
														7.12253	0.88244	0.9954	0.99861	0.9989	0.99991	0.99998
														7.13063	0.88401	0.99549	0.99864	0.99892	0.99992	0.99998
														7.13872	0.88556	0.99557	0.99866	0.99895	0.99992	0.99998
														7.14681	0.88709	0.99566	0.99869	0.99897	0.99992	0.99998
														7.1549	0.8886	0.99574	0.99872	0.99899	0.99992	0.99998
														7.16299	0.8901	0.99582	0.99874	0.99901	0.99992	0.99998
														7.17108	0.89158	0.9959	0.99877	0.99903	0.99993	0.99998
														7.17917	0.89304	0.99597	0.99879	0.99905	0.99993	0.99999
														7.18727	0.89448	0.99605	0.99882	0.99907	0.99993	0.99999
														7.19536	0.89591	0.99612	0.99884	0.99909	0.99993	0.99999
														7.20345	0.89732	0.99619	0.99887	0.99911	0.99993	0.99999
														7.21154	0.89871	0.99627	0.99889	0.99912	0.99993	0.99999
														7.21963	0.90008	0.99634	0.99891	0.99914	0.99994	0.99999
														7.22772	0.90144	0.99641	0.99893	0.99916	0.99994	0.99999
														7.23581	0.90278	0.99647	0.99895	0.99918	0.99994	0.99999
														7.24391	0.90411	0.99654	0.99897	0.99919	0.99994	0.99999
														7.252	0.90542	0.9966	0.999	0.99921	0.99994	0.99999
														7.26009	0.90671	0.99667	0.99902	0.99923	0.99994	0.99999
														7.26818	0.90799	0.99673	0.99904	0.99924	0.99994	0.99999
														7.27627	0.90925	0.99679	0.99906	0.99926	0.99995	0.99999
														7.28436	0.9105	0.99685	0.99907	0.99927	0.99995	0.99999
														7.29245	0.91173	0.99691	0.99909	0.99929	0.99995	0.99999
														7.30055	0.91295	0.99697	0.99911	0.9993	0.99995	0.99999
														7.30864	0.91415	0.99703	0.99913	0.99932	0.99995	0.99999
														7.31673	0.91533	0.99708	0.99915	0.99933	0.99995	0.99999
														7.32482	0.9165	0.99714	0.99916	0.99934	0.99995	0.99999
														7.33291	0.91766	0.99719	0.99918	0.99936	0.99995	0.99999
														7.341	0.9188	0.99724	0.9992	0.99937	0.99995	0.99999
														7.34909	0.91993	0.99729	0.99921	0.99938	0.99996	0.99999
														7.35719	0.92104	0.99735	0.99923	0.9994	0.99996	0.99999
														7.36528	0.92214	0.9974	0.99924	0.99941	0.99996	0.99999
														7.37337	0.92322	0.99744	0.99926	0.99942	0.99996	0.99999
														7.38146	0.92429	0.99749	0.99927	0.99943	0.99996	0.99999
														7.38955	0.92535	0.99754	0.99929	0.99944	0.99996	0.99999
														7.39764	0.92639	0.99759	0.9993	0.99946	0.99996	0.99999
														7.40573	0.92742	0.99763	0.99932	0.99947	0.99996	0.99999
														7.41383	0.92844	0.99768	0.99933	0.99948	0.99996	0.99999
														7.42192	0.92944	0.99772	0.99935	0.99949	0.99996	0.99999
														7.43001	0.93043	0.99776	0.99936	0.9995	0.99997	0.99999
														7.4381	0.93141	0.9978	0.99937	0.99951	0.99997	0.99999
														7.44619	0.93237	0.99785	0.99938	0.99952	0.99997	0.99999
														7.45428	0.93333	0.99789	0.9994	0.99953	0.99997	0.99999
														7.46237	0.93427	0.99793	0.99941	0.99954	0.99997	0.99999
														7.47047	0.93519	0.99796	0.99942	0.99955	0.99997	0.99999
														7.47856	0.93611	0.998	0.99943	0.99956	0.99997	0.99999
														7.48665	0.93701	0.99804	0.99944	0.99957	0.99997	0.99999
														7.49474	0.9379	0.99808	0.99945	0.99958	0.99997	0.99999
														7.50283	0.93878	0.99811	0.99947	0.99958	0.99997	0.99999
														7.51092	0.93965	0.99815	0.99948	0.99959	0.99997	0.99999
														7.51901	0.94051	0.99818	0.99949	0.9996	0.99997	0.99999
														7.52711	0.94135	0.99822	0.9995	0.99961	0.99997	0.99999
														7.5352	0.94218	0.99825	0.99951	0.99962	0.99997	1
														7.54329	0.94301	0.99828	0.99952	0.99962	0.99997	1
														7.55138	0.94382	0.99832	0.99953	0.99963	0.99998	1
														7.55947	0.94462	0.99835	0.99954	0.99964	0.99998	1
														7.56756	0.94541	0.99838	0.99955	0.99965	0.99998	1
														7.57565	0.94619	0.99841	0.99956	0.99965	0.99998	1
														7.58375	0.94696	0.99844	0.99956	0.99966	0.99998	1
														7.59184	0.94771	0.99847	0.99957	0.99967	0.99998	1
														7.59993	0.94846	0.9985	0.99958	0.99968	0.99998	1
														7.60802	0.9492	0.99853	0.99959	0.99968	0.99998	1
														7.61611	0.94993	0.99855	0.9996	0.99969	0.99998	1
														7.6242	0.95065	0.99858	0.99961	0.99969	0.99998	1
														7.63229	0.95136	0.99861	0.99961	0.9997	0.99998	1
														7.64039	0.95205	0.99863	0.99962	0.99971	0.99998	1
														7.64848	0.95274	0.99866	0.99963	0.99971	0.99998	1
														7.65657	0.95342	0.99869	0.99964	0.99972	0.99998	1
														7.66466	0.95409	0.99871	0.99964	0.99972	0.99998	1
														7.67275	0.95475	0.99873	0.99965	0.99973	0.99998	1
														7.68084	0.95541	0.99876	0.99966	0.99974	0.99998	1
														7.68893	0.95605	0.99878	0.99967	0.99974	0.99998	1
														7.69703	0.95668	0.9988	0.99967	0.99975	0.99998	1
														7.70512	0.95731	0.99883	0.99968	0.99975	0.99998	1
														7.71321	0.95793	0.99885	0.99969	0.99976	0.99998	1
														7.7213	0.95853	0.99887	0.99969	0.99976	0.99999	1
														7.72939	0.95913	0.99889	0.9997	0.99977	0.99999	1
														7.73748	0.95973	0.99891	0.9997	0.99977	0.99999	1
														7.74557	0.96031	0.99893	0.99971	0.99978	0.99999	1
														7.75367	0.96088	0.99895	0.99972	0.99978	0.99999	1
														7.76176	0.96145	0.99897	0.99972	0.99978	0.99999	1
														7.76985	0.96201	0.99899	0.99973	0.99979	0.99999	1
														7.77794	0.96256	0.99901	0.99973	0.99979	0.99999	1
														7.78603	0.96311	0.99903	0.99974	0.9998	0.99999	1
														7.79412	0.96364	0.99905	0.99974	0.9998	0.99999	1
														7.80221	0.96417	0.99907	0.99975	0.99981	0.99999	1
														7.81031	0.96469	0.99908	0.99975	0.99981	0.99999	1
														7.8184	0.96521	0.9991	0.99976	0.99981	0.99999	1
														7.82649	0.96571	0.99912	0.99976	0.99982	0.99999	1
														7.83458	0.96621	0.99913	0.99977	0.99982	0.99999	1
														7.84267	0.96671	0.99915	0.99977	0.99983	0.99999	1
														7.85076	0.96719	0.99917	0.99978	0.99983	0.99999	1
														7.85885	0.96767	0.99918	0.99978	0.99983	0.99999	1
														7.86695	0.96814	0.9992	0.99979	0.99984	0.99999	1
														7.87504	0.96861	0.99921	0.99979	0.99984	0.99999	1
														7.88313	0.96907	0.99923	0.99979	0.99984	0.99999	1
														7.89122	0.96952	0.99924	0.9998	0.99985	0.99999	1
														7.89931	0.96997	0.99926	0.9998	0.99985	0.99999	1
														7.9074	0.97041	0.99927	0.99981	0.99985	0.99999	1
														7.91549	0.97084	0.99928	0.99981	0.99985	0.99999	1
														7.92359	0.97127	0.9993	0.99981	0.99986	0.99999	1
														7.93168	0.97169	0.99931	0.99982	0.99986	0.99999	1
														7.93977	0.9721	0.99932	0.99982	0.99986	0.99999	1
														7.94786	0.97251	0.99934	0.99983	0.99987	0.99999	1
														7.95595	0.97292	0.99935	0.99983	0.99987	0.99999	1
														7.96404	0.97331	0.99936	0.99983	0.99987	0.99999	1
														7.97213	0.97371	0.99937	0.99984	0.99987	0.99999	1
														7.98023	0.97409	0.99939	0.99984	0.99988	0.99999	1
														7.98832	0.97447	0.9994	0.99984	0.99988	0.99999	1
														7.99641	0.97485	0.99941	0.99985	0.99988	0.99999	1
														8.0045	0.97522	0.99942	0.99985	0.99988	0.99999	1
														8.01259	0.97558	0.99943	0.99985	0.99989	0.99999	1
														8.02068	0.97594	0.99944	0.99985	0.99989	0.99999	1
														8.02877	0.9763	0.99945	0.99986	0.99989	0.99999	1
														8.03686	0.97665	0.99946	0.99986	0.99989	0.99999	1
														8.04496	0.97699	0.99947	0.99986	0.9999	0.99999	1
														8.05305	0.97733	0.99948	0.99987	0.9999	0.99999	1
														8.06114	0.97766	0.99949	0.99987	0.9999	0.99999	1
														8.06923	0.97799	0.9995	0.99987	0.9999	0.99999	1
														8.07732	0.97832	0.99951	0.99987	0.9999	0.99999	1
														8.08541	0.97864	0.99952	0.99988	0.99991	0.99999	1
														8.0935	0.97895	0.99953	0.99988	0.99991	0.99999	1
														8.1016	0.97926	0.99954	0.99988	0.99991	1	1
														8.10969	0.97957	0.99955	0.99988	0.99991	1	1
														8.11778	0.97987	0.99955	0.99989	0.99991	1	1
														8.12587	0.98017	0.99956	0.99989	0.99992	1	1
														8.13396	0.98046	0.99957	0.99989	0.99992	1	1
														8.14205	0.98075	0.99958	0.99989	0.99992	1	1
														8.15014	0.98104	0.99959	0.9999	0.99992	1	1
														8.15824	0.98132	0.9996	0.9999	0.99992	1	1
														8.16633	0.98159	0.9996	0.9999	0.99992	1	1
														8.17442	0.98187	0.99961	0.9999	0.99992	1	1
														8.18251	0.98214	0.99962	0.9999	0.99993	1	1
														8.1906	0.9824	0.99962	0.99991	0.99993	1	1
														8.19869	0.98266	0.99963	0.99991	0.99993	1	1
														8.20678	0.98292	0.99964	0.99991	0.99993	1	1
														8.21488	0.98317	0.99965	0.99991	0.99993	1	1
														8.22297	0.98342	0.99965	0.99991	0.99993	1	1
														8.23106	0.98367	0.99966	0.99991	0.99994	1	1
														8.23915	0.98391	0.99967	0.99992	0.99994	1	1
														8.24724	0.98415	0.99967	0.99992	0.99994	1	1
														8.25533	0.98438	0.99968	0.99992	0.99994	1	1
														8.26342	0.98462	0.99968	0.99992	0.99994	1	1
														8.27152	0.98484	0.99969	0.99992	0.99994	1	1
														8.27961	0.98507	0.9997	0.99992	0.99994	1	1
														8.2877	0.98529	0.9997	0.99993	0.99994	1	1
														8.29579	0.98551	0.99971	0.99993	0.99994	1	1
														8.30388	0.98573	0.99971	0.99993	0.99995	1	1
														8.31197	0.98594	0.99972	0.99993	0.99995	1	1
														8.32006	0.98615	0.99972	0.99993	0.99995	1	1
														8.32816	0.98635	0.99973	0.99993	0.99995	1	1
														8.33625	0.98656	0.99973	0.99993	0.99995	1	1
														8.34434	0.98676	0.99974	0.99994	0.99995	1	1
														8.35243	0.98695	0.99974	0.99994	0.99995	1	1
														8.36052	0.98715	0.99975	0.99994	0.99995	1	1
														8.36861	0.98734	0.99975	0.99994	0.99995	1	1
														8.3767	0.98753	0.99976	0.99994	0.99996	1	1
														8.3848	0.98771	0.99976	0.99994	0.99996	1	1
														8.39289	0.9879	0.99977	0.99994	0.99996	1	1
														8.40098	0.98808	0.99977	0.99994	0.99996	1	1
														8.40907	0.98826	0.99978	0.99995	0.99996	1	1
														8.41716	0.98843	0.99978	0.99995	0.99996	1	1
														8.42525	0.9886	0.99978	0.99995	0.99996	1	1
														8.43334	0.98877	0.99979	0.99995	0.99996	1	1
														8.44144	0.98894	0.99979	0.99995	0.99996	1	1
														8.44953	0.98911	0.9998	0.99995	0.99996	1	1
														8.45762	0.98927	0.9998	0.99995	0.99996	1	1
														8.46571	0.98943	0.9998	0.99995	0.99996	1	1
														8.4738	0.98959	0.99981	0.99995	0.99997	1	1
														8.48189	0.98974	0.99981	0.99995	0.99997	1	1
														8.48998	0.98989	0.99981	0.99996	0.99997	1	1
														8.49808	0.99005	0.99982	0.99996	0.99997	1	1
														8.50617	0.99019	0.99982	0.99996	0.99997	1	1
														8.51426	0.99034	0.99982	0.99996	0.99997	1	1
														8.52235	0.99049	0.99983	0.99996	0.99997	1	1
														8.53044	0.99063	0.99983	0.99996	0.99997	1	1
														8.53853	0.99077	0.99983	0.99996	0.99997	1	1
														8.54662	0.99091	0.99984	0.99996	0.99997	1	1
														8.55472	0.99104	0.99984	0.99996	0.99997	1	1
														8.56281	0.99118	0.99984	0.99996	0.99997	1	1
														8.5709	0.99131	0.99985	0.99996	0.99997	1	1
														8.57899	0.99144	0.99985	0.99996	0.99997	1	1
														8.58708	0.99157	0.99985	0.99997	0.99997	1	1
														8.59517	0.99169	0.99986	0.99997	0.99997	1	1
														8.60326	0.99182	0.99986	0.99997	0.99997	1	1
														8.61136	0.99194	0.99986	0.99997	0.99998	1	1
														8.61945	0.99206	0.99986	0.99997	0.99998	1	1
														8.62754	0.99218	0.99987	0.99997	0.99998	1	1
														8.63563	0.99229	0.99987	0.99997	0.99998	1	1
														8.64372	0.99241	0.99987	0.99997	0.99998	1	1
														8.65181	0.99252	0.99987	0.99997	0.99998	1	1
														8.6599	0.99264	0.99988	0.99997	0.99998	1	1
														8.668	0.99275	0.99988	0.99997	0.99998	1	1
														8.67609	0.99285	0.99988	0.99997	0.99998	1	1
														8.68418	0.99296	0.99988	0.99997	0.99998	1	1
														8.69227	0.99307	0.99988	0.99997	0.99998	1	1
														8.70036	0.99317	0.99989	0.99997	0.99998	1	1
														8.70845	0.99327	0.99989	0.99997	0.99998	1	1
														8.71654	0.99337	0.99989	0.99997	0.99998	1	1
														8.72464	0.99347	0.99989	0.99998	0.99998	1	1
														8.73273	0.99357	0.9999	0.99998	0.99998	1	1
														8.74082	0.99367	0.9999	0.99998	0.99998	1	1
														8.74891	0.99376	0.9999	0.99998	0.99998	1	1
														8.757	0.99386	0.9999	0.99998	0.99998	1	1
														8.76509	0.99395	0.9999	0.99998	0.99998	1	1
														8.77318	0.99404	0.9999	0.99998	0.99998	1	1
														8.78128	0.99413	0.99991	0.99998	0.99998	1	1
														8.78937	0.99422	0.99991	0.99998	0.99998	1	1
														8.79746	0.9943	0.99991	0.99998	0.99998	1	1
														8.80555	0.99439	0.99991	0.99998	0.99999	1	1

## Sheet: Fig. 3_c
Experimental data								Fittings
NaOH/PA	PA-1	STDEV	PA-2	STDEV	PA-3	STDEV		NaOH/PA	PA-1	NaOH/PA	PA-2	NaOH/PA	PA-3
0.02778	0.00652	0.000144935	0.00246	0.000118385	-0.00311	-0.000371997		0.72222	7.15592e-05	0.5	0.000192	1	0.000239483
0.05555	0.00379	0.000101381	0.000316076	2.62248e-05	-0.00895	-0.00184		0.73031	7.30325e-05	0.51101	0.000195888	1.01301	0.000244506
0.08333	0.00704	0.0001866	0.00899	0.000799365	0.00775	0.00102		0.7384	7.45361e-05	0.52202	0.000199854	1.02603	0.000249634
0.11112	9.56847e-05	3.25853e-06	0.00933	0.000300274	0.00502	0.000745943		0.74649	7.60707e-05	0.53303	0.000203901	1.03904	0.000254869
0.13888	0.00626	0.000141818	0.00528	0.000643973	-0.00881	-0.000480511		0.75459	7.76369e-05	0.54404	0.00020803	1.05205	0.000260215
0.16667	0.00347	0.000134848	0.00267	0.000208009	0.01865	0.00161		0.76268	7.92353e-05	0.55506	0.000212243	1.06507	0.000265672
0.19445	0.00519	0.000154247	0.00462	0.000405392	-0.00619	-0.000514534		0.77077	8.08666e-05	0.56607	0.000216541	1.07808	0.000271244
0.22222	0.00414	0.000136223	0.00399	0.000230282	-0.00881	-0.000509058		0.77886	8.25315e-05	0.57708	0.000220925	1.09109	0.000276932
0.25	0.00431	9.94409e-05	0.01249	0.000220672	-0.00762	-0.000424177		0.78695	8.42307e-05	0.58809	0.000225399	1.1041	0.00028274
0.27778	0.00821	0.000342287	0.00848	0.000230823	-0.00817	-0.00054064		0.79504	8.59648e-05	0.5991	0.000229963	1.11712	0.00028867
0.30555	0.00686	0.000133161	0.00256	0.000174738	0.00253	0.000202495		0.80313	8.77347e-05	0.61011	0.00023462	1.13013	0.000294724
0.33333	0.007	0.00027965	0.0026	0.000275776	-0.0067	-0.000630693		0.81123	8.9541e-05	0.62112	0.000239371	1.14314	0.000300904
0.36112	0.00299	0.000110122	0.00105	4.52856e-05	0.01096	0.00196		0.81932	9.13845e-05	0.63213	0.000244217	1.15616	0.000307215
0.38888	0.00483	0.000151228	0.00632	0.00023491	-0.01118	-0.000773411		0.82741	9.32659e-05	0.64314	0.000249163	1.16917	0.000313658
0.41667	0.00747	0.000184769	0.00701	0.000523807	0.00905	0.00105		0.8355	9.5186e-05	0.65415	0.000254208	1.18218	0.000320235
0.44445	0.0035	9.26018e-05	0.0093	0.000362748	-0.00414	-0.000121593		0.84359	9.71457e-05	0.66517	0.000259355	1.1952	0.000326951
0.47222	0.00824	0.00010561	0.0084	0.000996113	0.00342	0.000273614		0.85168	9.91457e-05	0.67618	0.000264607	1.20821	0.000333807
0.5	0.00729	0.000264013	0.01225	0.000260179	-0.00271	-0.00050509		0.85977	0.000101187	0.68719	0.000269965	1.22122	0.000340808
0.52778	0.0063	0.000117918	0.00814	0.000426402	-0.00444	-0.000243946		0.86787	0.00010327	0.6982	0.000275431	1.23423	0.000347955
0.55555	0.004	5.05747e-05	0.0057	0.000423688	-0.0173	-0.0014		0.87596	0.000105396	0.70921	0.000281008	1.24725	0.000355251
0.58333	0.00464	8.33831e-05	0.00662	0.000530403	0.00233	0.000245153		0.88405	0.000107566	0.72022	0.000286698	1.26026	0.000362701
0.61112	0.00589	0.000198474	0.00444	0.000465685	0.01777	0.00209		0.89214	0.000109781	0.73123	0.000292503	1.27327	0.000370307
0.63888	0.00698	0.000301578	0.00144	8.61274e-05	-0.00769	-0.00144		0.90023	0.000112041	0.74224	0.000298425	1.28629	0.000378072
0.66667	0.00805	0.000166621	0.00576	0.000327357	-0.00764	-0.00133		0.90832	0.000114347	0.75325	0.000304468	1.2993	0.000386001
0.69445	0.0065	0.000271215	0.01163	8.58782e-05	-0.000164834	-3.16313e-05		0.91641	0.000116702	0.76426	0.000310632	1.31231	0.000394095
0.72222	0.00557	0.000237116	0.00723	0.000494578	0.0031	0.000752153		0.92451	0.000119104	0.77528	0.000316922	1.32533	0.000402359
0.75	0.00265	8.36894e-05	0.0084	0.000147482	-0.00121	-0.000108992		0.9326	0.000121556	0.78629	0.000323339	1.33834	0.000410796
0.77778	0.00941	0.000268591	0.00665	0.000545987	-0.00174	-0.000129842		0.94069	0.000124059	0.7973	0.000329885	1.35135	0.00041941
0.80555	0.00505	0.000108608	0.00733	0.000131954	0.00626	0.000450778		0.94878	0.000126613	0.80831	0.000336565	1.36436	0.000428205
0.83333	0.00586	0.00018056	0.00151	0.000145832	-0.00304	-0.000473703		0.95687	0.000129219	0.81932	0.000343379	1.37738	0.000437184
0.86112	0.00425	0.000139659	0.01624	0.00136	0.0307	0.00345		0.96496	0.00013188	0.83033	0.000350331	1.39039	0.000446351
0.88888	0	0	0.0076	0.000438718	-0.00978	-0.000945198		0.97305	0.000134595	0.84134	0.000357424	1.4034	0.00045571
0.91667	0.00818	0.000210917	0.0075	0.000484636	0.000505786	0.000129125		0.98115	0.000137366	0.85235	0.000364661	1.41642	0.000465265
0.94445	0.00596	0.000284049	0.0103	0.000466185	0.01507	0.0029		0.98924	0.000140194	0.86336	0.000372044	1.42943	0.000475021
0.97222	0.00194	7.01978e-05	0.00751	0.00102	-0.0066	-0.00105		0.99733	0.00014308	0.87437	0.000379576	1.44244	0.000484981
1	0.0048	0.000182486	0.00856	0.000833233	0.00289	0.000519936		1.00542	0.000146025	0.88539	0.000387261	1.45546	0.00049515
1.02778	0.00588	0.000196673	0.00768	0.000673687	-0.00211	-0.000285619		1.01351	0.000149032	0.8964	0.000395102	1.46847	0.000505532
1.05555	0.00689	0.000134932	0.00836	0.000707971	-0.02431	-0.00342		1.0216	0.0001521	0.90741	0.000403101	1.48148	0.000516132
1.08333	0.00638	0.000336741	0.00854	0.000631779	0.000302022	5.59199e-05		1.02969	0.000155231	0.91842	0.000411262	1.49449	0.000526953
1.11112	0.00608	0.000163069	0.00552	0.000326567	0.01247	0.00147		1.03779	0.000158427	0.92943	0.000419588	1.50751	0.000538002
1.13888	0.00668	0.000175751	0.00704	0.000232395	-0.00903	-0.000464454		1.04588	0.000161688	0.94044	0.000428083	1.52052	0.000549282
1.16667	0.00743	0.000287115	0.00816	0.000895808	-0.0027	-0.000404018		1.05397	0.000165017	0.95145	0.000436749	1.53353	0.000560798
1.19445	0.00662	0.000137792	0.00654	0.00040304	0.00362	0.000732818		1.06206	0.000168414	0.96246	0.000445591	1.54655	0.000572556
1.22222	0.00285	0.000113015	0.00833	0.000556644	-0.00609	-0.000367648		1.07015	0.000171881	0.97347	0.000454612	1.55956	0.00058456
1.25	0.00589	0.00011239	0.00908	0.000516622	-0.00449	-0.000814005		1.07824	0.000175419	0.98448	0.000463815	1.57257	0.000596815
1.27778	0.00378	7.03938e-05	0.00468	0.000239992	0.01475	0.00143		1.08633	0.00017903	0.9955	0.000473205	1.58559	0.000609328
1.30555	0.00755	0.000293112	0.00808	0.000401116	-0.01043	-0.00114		1.09443	0.000182716	1.00651	0.000482785	1.5986	0.000622102
1.33333	0.00628	0.000142116	0.00737	0.000350584	-0.00746	-0.000366024		1.10252	0.000186477	1.01752	0.000492558	1.61161	0.000635144
1.36112	0.00618	0.000169864	0.01507	0.000446535	-0.000303747	-3.0967e-05		1.11061	0.000190316	1.02853	0.000502529	1.62462	0.00064846
1.38888	0.00713	0.00037861	0.01078	0.000689503	0.01017	0.000541567		1.1187	0.000194234	1.03954	0.000512702	1.63764	0.000662054
1.41667	0.0064	7.77131e-05	0.00474	1.26401e-05	0.00809	0.000296357		1.12679	0.000198232	1.05055	0.000523081	1.65065	0.000675933
1.44445	0.00619	0.000181993	0.0071	0.000670147	-0.00232	-0.000363618		1.13488	0.000202313	1.06156	0.00053367	1.66366	0.000690103
1.47222	0.0064	0.000174971	0.00802	0.000626795	-0.01246	-0.00192		1.14297	0.000206478	1.07257	0.000544473	1.67668	0.00070457
1.5	0.00795	0.000299413	0.01062	0.000815224	0.03505	0.00327		1.15107	0.000210728	1.08358	0.000555494	1.68969	0.00071934
1.52778	0.00797	0.000286605	0.0119	0.000760323	-0.00537	-0.000176969		1.15916	0.000215066	1.09459	0.000566739	1.7027	0.000734419
1.55555	0.01017	0.000209443	0.00908	0.000102441	0.01469	0.00122		1.16725	0.000219494	1.10561	0.000578211	1.71572	0.000749814
1.58333	0.00608	0.000128034	0.00623	0.000454199	0.01434	0.00191		1.17534	0.000224012	1.11662	0.000589915	1.72873	0.000765531
1.61112	0.00353	0.000113794	0.00969	0.000769222	-0.01471	-0.00486		1.18343	0.000228623	1.12763	0.000601856	1.74174	0.000781578
1.63888	0.00563	0.000327403	0.00572	0.000333401	-0.00848	-0.00147		1.19152	0.00023333	1.13864	0.000614038	1.75475	0.000797961
1.66667	0.0077	0.000420536	0.00891	0.000564297	0.00306	0.000123289		1.19961	0.000238133	1.14965	0.000626467	1.76777	0.000814687
1.69445	0.00681	0.000201775	0.01406	0.000730055	-0.00972	-0.00108		1.20771	0.000243035	1.16066	0.000639147	1.78078	0.000831763
1.72222	0.00603	0.000159348	0.00853	0.000484175	0.00322	0.000647555		1.2158	0.000248037	1.17167	0.000652084	1.79379	0.000849197
1.75	0.00523	0.000138948	0.01038	0.00060589	-0.000753569	-6.21593e-05		1.22389	0.000253143	1.18268	0.000665282	1.80681	0.000866996
1.77778	0.00265	6.81862e-05	0.0103	0.000456815	0.01108	0.000792517		1.23198	0.000258354	1.19369	0.000678748	1.81982	0.000885168
1.80555	0.00425	0.000188779	0.00151	8.24166e-05	0.02375	0.00253		1.24007	0.000263672	1.2047	0.000692485	1.83283	0.00090372
1.83333	0.00821	0.000344336	0.00743	0.000656126	-0.01547	-0.00453		1.24816	0.0002691	1.21572	0.000706501	1.84585	0.000922661
1.86112	0.00624	0.000217641	0.00708	0.00060207	-0.00629	-0.000779096		1.25625	0.000274639	1.22673	0.0007208	1.85886	0.000941998
1.88888	0.00629	0.000143902	0.00622	0.000632393	0.00575	0.000198368		1.26435	0.000280292	1.23774	0.000735388	1.87187	0.00096174
1.91667	0.00314	8.54209e-05	0.00226	0.000274147	0.00199	0.00020548		1.27244	0.000286062	1.24875	0.000750272	1.88488	0.000981896
1.94445	0.00757	0.000203167	0.00575	0.000245229	0.0017	4.21787e-05		1.28053	0.00029195	1.25976	0.000765456	1.8979	0.001
1.97222	0.00684	0.000220447	0.00369	0.000345429	0.00193	0.000108359		1.28862	0.000297959	1.27077	0.000780947	1.91091	0.00102
2	0.00965	0.000192572	0.01092	0.000561733	0.00212	0.000341045		1.29671	0.000304092	1.28178	0.000796752	1.92392	0.00104
2.02778	0.00613	0.000199546	0.01402	0.000149431	0.00354	0.000417454		1.3048	0.000310352	1.29279	0.000812876	1.93694	0.00107
2.05555	0.00805	0.000134587	0.00865	0.00073302	0.00879	0.00134		1.31289	0.00031674	1.3038	0.000829326	1.94995	0.00109
2.08333	0.00692	0.000165026	0.01167	0.00168	0.00998	0.001		1.32099	0.000323259	1.31481	0.000846109	1.96296	0.00111
2.11112	0.0081	0.000291074	0.00581	0.000129385	0.00835	0.00174		1.32908	0.000329913	1.32583	0.000863231	1.97598	0.00114
2.13888	0.00671	0.000198634	0.01208	0.000920159	0.000239348	5.6745e-05		1.33717	0.000336704	1.33684	0.000880699	1.98899	0.00116
2.16667	0.00727	0.000334633	0.0042	4.03555e-05	0.00219	0.000449546		1.34526	0.000343634	1.34785	0.000898521	2.002	0.00118
2.19445	0.0035	5.42327e-05	0	0	-0.0113	-0.000342317		1.35335	0.000350707	1.35886	0.000916703	2.01502	0.00121
2.22222	0.00507	0.000148312	0.00653	0.000627008	-0.00232	-0.000226663		1.36144	0.000357925	1.36987	0.000935252	2.02803	0.00123
2.25	0.00871	0.000182982	0.00639	0.00020926	0.000943071	0.000124043		1.36953	0.000365292	1.38088	0.000954177	2.04104	0.00126
2.27778	0.00311	6.51759e-05	0.01304	0.00039949	-0.02635	-0.00459		1.37763	0.000372811	1.39189	0.000973483	2.05405	0.00129
2.30555	0.00539	0.000172572	0.01099	0.00105	0.00563	0.000696385		1.38572	0.000380484	1.4029	0.000993181	2.06707	0.00131
2.33333	0.00256	7.05172e-05	0.00424	0.000467195	-0.0074	-0.000699631		1.39381	0.000388315	1.41391	0.00101	2.08008	0.00134
2.36112	0.00962	0.000239272	0.00512	0.000370278	-0.00496	-0.000592713		1.4019	0.000396307	1.42492	0.00103	2.09309	0.00137
2.38888	0.00365	4.38595e-05	0.00824	0.00048224	0.00875	0.000798801		1.40999	0.000404464	1.43594	0.00105	2.10611	0.0014
2.41667	0.00496	0.000183712	0.00587	0.000239451	0.00103	0.000137061		1.41808	0.000412789	1.44695	0.00108	2.11912	0.00143
2.44445	0.0059	0.000158383	0.00586	0.000199757	-0.000832488	-0.000107406		1.42617	0.000421284	1.45796	0.0011	2.13213	0.00146
2.47222	0.00956	0.000239091	0.01763	0.00168	-0.00441	-0.000382289		1.43427	0.000429955	1.46897	0.00112	2.14515	0.00149
2.5	0.00639	0.00028033	0.00813	0.000694961	-0.00605	-0.000297935		1.44236	0.000438804	1.47998	0.00114	2.15816	0.00152
2.52778	0.00955	0.0002881	0.01029	0.000714735	0.01444	0.00234		1.45045	0.000447834	1.49099	0.00117	2.17117	0.00155
2.55555	0.00867	0.000130256	0.00833	0.000561128	-0.00856	-0.000805581		1.45854	0.000457051	1.502	0.00119	2.18418	0.00158
2.58333	0.0091	0.000338567	0.00743	0.000746478	-0.01055	-0.00108		1.46663	0.000466457	1.51301	0.00121	2.1972	0.00162
2.61112	0.00568	0.000206248	0.0132	0.00017538	0.00216	0.000126564		1.47472	0.000476057	1.52402	0.00124	2.21021	0.00165
2.63888	0.00719	0.000406791	0.00921	0.000589842	-0.01393	-0.00126		1.48281	0.000485854	1.53504	0.00126	2.22322	0.00168
2.66667	0.00657	0.000191742	0.00453	0.000397365	0.00335	0.00045864		1.49091	0.000495853	1.54605	0.00129	2.23624	0.00172
2.69445	0.00672	0.00026664	0.01118	0.000632323	-0.00165	-0.000134298		1.499	0.000506058	1.55706	0.00131	2.24925	0.00175
2.72222	0.00754	0.000126433	0.00868	0.000610403	0.0016	0.000247293		1.50709	0.000516472	1.56807	0.00134	2.26226	0.00179
2.75	0.00695	0.000251369	0.01133	0.00103	0.00634	0.000979957		1.51518	0.0005271	1.57908	0.00137	2.27528	0.00183
2.77778	0.00782	0.000163354	0.01156	0.000235947	0.00836	0.000871154		1.52327	0.000537948	1.59009	0.0014	2.28829	0.00187
2.80555	0.0117	0.000630313	0.01585	0.00103	0.00409	0.000243898		1.53136	0.000549018	1.6011	0.00142	2.3013	0.00191
2.83333	0.00587	0.000259389	0.00531	0.000199883	0.01116	0.0022		1.53945	0.000560316	1.61211	0.00145	2.31431	0.00195
2.86112	0.00883	0.000322279	0.01087	0.000199907	0.00858	0.000279389		1.54754	0.000571846	1.62312	0.00148	2.32733	0.00199
2.88888	0.00918	0.000156231	0.00539	4.30712e-05	0.00312	0.000216119		1.55564	0.000583613	1.63413	0.00151	2.34034	0.00203
2.91667	0.0098	0.000200843	0.01007	0.000208311	-0.00748	-0.000205825		1.56373	0.000595623	1.64515	0.00154	2.35335	0.00207
2.94445	0.01013	0.000208038	0.0073	0.000193094	-0.00985	-0.000779128		1.57182	0.000607879	1.65616	0.00157	2.36637	0.00211
2.97222	0.01018	0.000225051	0.0181	0.00115	0.02182	0.00149		1.57991	0.000620388	1.66717	0.00161	2.37938	0.00216
3	0.01043	0.000488871	0.01171	0.000238075	0.01854	0.00175		1.588	0.000633153	1.67818	0.00164	2.39239	0.0022
3.02778	0.0091	0.000114441	0.01359	0.00142	0.00369	0.000568748		1.59609	0.000646181	1.68919	0.00167	2.40541	0.00225
3.05555	0.00993	0.0003616	0.01421	0.000797617	-0.00445	-0.000700406		1.60418	0.000659477	1.7002	0.00171	2.41842	0.0023
3.08333	0.01469	0.000295037	0.01516	0.000950272	-0.01031	-0.00060814		1.61228	0.000673047	1.71121	0.00174	2.43143	0.00235
3.11112	0.01473	0.00021763	0.01103	0.000852108	0.0149	0.000964947		1.62037	0.000686895	1.72222	0.00178	2.44444	0.00239
3.13888	0.01347	0.000158736	0.02087	0.0011	0.01063	0.00219		1.62846	0.000701029	1.73323	0.00181	2.45746	0.00244
3.16667	0.01355	0.000582155	0.01296	0.000807599	0.02085	0.00223		1.63655	0.000715452	1.74424	0.00185	2.47047	0.0025
3.19445	0.02054	0.000752279	0.02133	0.00205	0.00791	0.000833369		1.64464	0.000730173	1.75526	0.00188	2.48348	0.00255
3.22222	0.01823	0.000563619	0.01704	0.00117	0.02419	0.000425661		1.65273	0.000745196	1.76627	0.00192	2.4965	0.0026
3.25	0.01905	0.00048086	0.01774	0.00068617	0.00468	0.000862918		1.66082	0.000760528	1.77728	0.00196	2.50951	0.00266
3.27778	0.02363	0.000372823	0.01815	0.00116	0.00889	0.00105		1.66892	0.000776175	1.78829	0.002	2.52252	0.00271
3.30555	0.02047	0.000569242	0.02091	0.000879	-0.00921	-0.000836766		1.67701	0.000792143	1.7993	0.00204	2.53554	0.00277
3.33333	0.02435	0.000696747	0.01406	0.0012	0.02149	0.00364		1.6851	0.00080844	1.81031	0.00208	2.54855	0.00283
3.36112	0.03189	0.00157	0.02072	0.00122	-0.00643	-0.000172401		1.69319	0.000825072	1.82132	0.00213	2.56156	0.00288
3.38888	0.03171	0.00118	0.02357	0.00142	0.00457	0.000893049		1.70128	0.000842046	1.83233	0.00217	2.57457	0.00294
3.41667	0.03391	0.00165	0.02313	0.00248	-0.00517	-0.000398857		1.70937	0.000859369	1.84334	0.00221	2.58759	0.00301
3.44445	0.03853	0.002	0.02052	0.00232	0.01269	0.00173		1.71746	0.000877048	1.85435	0.00226	2.6006	0.00307
3.47222	0.04058	0.00189	0.02604	0.00169	0.00753	0.000285792		1.72556	0.00089509	1.86537	0.0023	2.61361	0.00313
3.5	0.04929	0.00215	0.02834	0.00183	0.01909	0.00393		1.73365	0.000913503	1.87638	0.00235	2.62663	0.0032
3.52778	0.04991	0.00189	0.02719	0.00144	0.00648	0.000443087		1.74174	0.000932295	1.88739	0.0024	2.63964	0.00327
3.55555	0.05255	0.00257	0.02969	0.00258	0.01888	0.00129		1.74983	0.000951472	1.8984	0.00244	2.65265	0.00333
3.58333	0.06023	0.0022	0.02877	0.00192	0.02237	0.00224		1.75792	0.000971044	1.90941	0.00249	2.66567	0.0034
3.61112	0.06395	0.00253	0.03319	0.00123	0.01323	0.000374372		1.76601	0.000991018	1.92042	0.00254	2.67868	0.00348
3.63888	0.07121	0.00471	0.03956	0.00133	-0.01337	-0.00211		1.7741	0.00101	1.93143	0.0026	2.69169	0.00355
3.66667	0.08507	0.00666	0.03197	0.00104	0.03036	0.00239		1.7822	0.00103	1.94244	0.00265	2.7047	0.00362
3.69445	0.08823	0.00735	0.03736	0.00185	0.01958	0.000709067		1.79029	0.00105	1.95345	0.0027	2.71772	0.0037
3.72222	0.09947	0.00816	0.04029	0.00335	0.00513	0.00102		1.79838	0.00108	1.96446	0.00276	2.73073	0.00377
3.75	0.10737	0.00948	0.04392	0.00271	0.00206	0.000242564		1.80647	0.0011	1.97548	0.00281	2.74374	0.00385
3.77778	0.11714	0.00949	0.0427	0.00343	0.01469	0.00116		1.81456	0.00112	1.98649	0.00287	2.75676	0.00393
3.80555	0.12991	0.01384	0.05389	0.0028	0.0161	0.00118		1.82265	0.00114	1.9975	0.00293	2.76977	0.00402
3.83333	0.14067	0.01412	0.04925	0.00389	0.00526	0.000378582		1.83074	0.00117	2.00851	0.00299	2.78278	0.0041
3.86112	0.15193	0.01514	0.051	0.00521	0.02733	0.00164		1.83884	0.00119	2.01952	0.00305	2.7958	0.00419
3.88888	0.16268	0.01584	0.05699	0.00285	0.00952	0.00188		1.84693	0.00121	2.03053	0.00311	2.80881	0.00427
3.91667	0.17561	0.01798	0.05481	0.00226	0.01958	0.00299		1.85502	0.00124	2.04154	0.00317	2.82182	0.00436
3.94445	0.19054	0.02091	0.06611	0.00545	0.00635	0.000841531		1.86311	0.00127	2.05255	0.00323	2.83483	0.00445
3.97222	0.20345	0.0205	0.06465	0.00597	0.02204	0.00017669		1.8712	0.00129	2.06356	0.0033	2.84785	0.00455
4	0.21802	0.02412	0.08156	0.00578	0.01045	0.000963711		1.87929	0.00132	2.07457	0.00337	2.86086	0.00464
4.02778	0.23222	0.02603	0.07647	0.00794	0.01793	0.00247		1.88738	0.00134	2.08559	0.00343	2.87387	0.00474
4.05555	0.24534	0.02614	0.08579	0.00584	0.03335	0.00362		1.89548	0.00137	2.0966	0.0035	2.88689	0.00484
4.08333	0.25822	0.02695	0.08994	0.00662	-0.00225	-0.000429656		1.90357	0.0014	2.10761	0.00357	2.8999	0.00494
4.11112	0.27412	0.02611	0.09483	0.00898	0.02917	0.00191		1.91166	0.00143	2.11862	0.00365	2.91291	0.00504
4.13888	0.28326	0.02911	0.09872	0.01106	-0.00967	-0.0013		1.91975	0.00146	2.12963	0.00372	2.92593	0.00515
4.16667	0.3035	0.0319	0.10269	0.00736	0.00555	0.000170016		1.92784	0.00149	2.14064	0.0038	2.93894	0.00525
4.19445	0.31677	0.03099	0.10616	0.01094	0.02141	0.00313		1.93593	0.00152	2.15165	0.00387	2.95195	0.00536
4.22222	0.33114	0.02887	0.11473	0.01228	0.03677	0.0047		1.94402	0.00155	2.16266	0.00395	2.96496	0.00548
4.25	0.34878	0.03209	0.1302	0.01555	0.01925	0.000885451		1.95212	0.00158	2.17367	0.00403	2.97798	0.00559
4.27778	0.36065	0.03012	0.13619	0.01792	0.03981	0.00774		1.96021	0.00162	2.18468	0.00411	2.99099	0.00571
4.30555	0.37755	0.03216	0.14707	0.01966	0.03666	0.0046		1.9683	0.00165	2.1957	0.00419	3.004	0.00583
4.33333	0.39113	0.03181	0.15602	0.02163	0.02217	0.00109		1.97639	0.00168	2.20671	0.00428	3.01702	0.00595
4.36112	0.40515	0.03635	0.16076	0.02064	0.01479	0.000893015		1.98448	0.00172	2.21772	0.00436	3.03003	0.00607
4.38888	0.41732	0.03491	0.17281	0.02295	0.01961	0.00238		1.99257	0.00175	2.22873	0.00445	3.04304	0.0062
4.41667	0.43186	0.0341	0.17537	0.02368	0.04263	0.0015		2.00066	0.00179	2.23974	0.00454	3.05606	0.00633
4.44445	0.4432	0.03655	0.19609	0.02231	0.02708	0.00176		2.00876	0.00182	2.25075	0.00463	3.06907	0.00646
4.47222	0.46151	0.03688	0.21039	0.03568	0.0218	0.00378		2.01685	0.00186	2.26176	0.00473	3.08208	0.00659
4.5	0.47397	0.03459	0.21377	0.0309	0.01369	0.00288		2.02494	0.0019	2.27277	0.00482	3.0951	0.00673
4.52778	0.48681	0.03675	0.2192	0.03303	0.01732	0.000912714		2.03303	0.00194	2.28378	0.00492	3.10811	0.00687
4.55555	0.50217	0.03508	0.23813	0.03234	0.04737	0.00576		2.04112	0.00198	2.29479	0.00502	3.12112	0.00701
4.58333	0.51981	0.03456	0.24811	0.0329	0.04099	0.00313		2.04921	0.00202	2.30581	0.00512	3.13413	0.00716
4.61112	0.53225	0.03254	0.25915	0.03567	0.03187	0.00339		2.0573	0.00206	2.31682	0.00522	3.14715	0.00731
4.63888	0.54814	0.03607	0.26722	0.03648	0.04401	0.00647		2.0654	0.0021	2.32783	0.00533	3.16016	0.00746
4.66667	0.56181	0.03832	0.28447	0.03683	0.03672	0.00219		2.07349	0.00215	2.33884	0.00544	3.17317	0.00762
4.69445	0.57917	0.03784	0.29725	0.04524	0.03051	0.00279		2.08158	0.00219	2.34985	0.00555	3.18619	0.00778
4.72222	0.58692	0.03423	0.30762	0.04214	0.03605	0.00567		2.08967	0.00224	2.36086	0.00566	3.1992	0.00794
4.75	0.60345	0.03954	0.31519	0.04022	0.04415	0.00319		2.09776	0.00228	2.37187	0.00577	3.21221	0.0081
4.77778	0.61729	0.04079	0.33524	0.04054	0.05815	0.00259		2.10585	0.00233	2.38288	0.00589	3.22523	0.00827
4.80555	0.63342	0.03787	0.33942	0.04955	0.03585	0.00324		2.11394	0.00238	2.39389	0.00601	3.23824	0.00844
4.83333	0.64756	0.03648	0.35185	0.03788	0.04158	0.00319		2.12204	0.00243	2.4049	0.00613	3.25125	0.00862
4.86112	0.65784	0.03664	0.36304	0.04514	0.04929	0.00155		2.13013	0.00248	2.41592	0.00625	3.26426	0.0088
4.88888	0.66994	0.03701	0.38304	0.04037	0.05986	0.00345		2.13822	0.00253	2.42693	0.00638	3.27728	0.00898
4.91667	0.68798	0.03723	0.39186	0.04834	0.06186	0.00291		2.14631	0.00258	2.43794	0.0065	3.29029	0.00917
4.94445	0.698	0.03488	0.41185	0.05425	0.04928	0.00799		2.1544	0.00263	2.44895	0.00664	3.3033	0.00936
4.97222	0.7122	0.03693	0.41303	0.05439	0.04963	0.00843		2.16249	0.00269	2.45996	0.00677	3.31632	0.00955
5	0.72378	0.04181	0.42709	0.0461	0.07268	0.00753		2.17058	0.00274	2.47097	0.0069	3.32933	0.00975
5.02778	0.73615	0.03777	0.44245	0.05824	0.05912	0.00401		2.17868	0.0028	2.48198	0.00704	3.34234	0.00995
5.05555	0.74565	0.03754	0.4505	0.05481	0.07004	0.01209		2.18677	0.00285	2.49299	0.00719	3.35536	0.01016
5.08333	0.76209	0.04041	0.46203	0.05279	0.09162	0.00733		2.19486	0.00291	2.504	0.00733	3.36837	0.01037
5.11112	0.76937	0.03948	0.47382	0.05477	0.09403	0.01269		2.20295	0.00297	2.51502	0.00748	3.38138	0.01059
5.13888	0.78243	0.04181	0.49758	0.0575	0.10266	0.0031		2.21104	0.00303	2.52603	0.00763	3.39439	0.01081
5.16667	0.80102	0.0368	0.50827	0.05386	0.10487	0.00729		2.21913	0.0031	2.53704	0.00778	3.40741	0.01103
5.19445	0.80968	0.03612	0.51777	0.05173	0.09825	0.00899		2.22722	0.00316	2.54805	0.00794	3.42042	0.01126
5.22222	0.82234	0.03256	0.53211	0.05672	0.11169	0.01079		2.23532	0.00322	2.55906	0.0081	3.43343	0.01149
5.25	0.83155	0.03884	0.54032	0.05675	0.14103	0.01947		2.24341	0.00329	2.57007	0.00826	3.44645	0.01173
5.27778	0.84804	0.03649	0.55726	0.05588	0.11864	0.03293		2.2515	0.00336	2.58108	0.00842	3.45946	0.01197
5.30555	0.85251	0.03364	0.56528	0.06033	0.14135	0.00915		2.25959	0.00343	2.59209	0.00859	3.47247	0.01222
5.33333	0.86964	0.03231	0.5809	0.0614	0.16604	0.02394		2.26768	0.0035	2.6031	0.00877	3.48549	0.01248
5.36112	0.87305	0.0347	0.58969	0.05571	0.16526	0.03082		2.27577	0.00357	2.61411	0.00894	3.4985	0.01273
5.38888	0.89164	0.02739	0.6048	0.05796	0.17516	0.0234		2.28386	0.00364	2.62513	0.00912	3.51151	0.013
5.41667	0.89596	0.03411	0.61012	0.06012	0.18792	0.02032		2.29196	0.00372	2.63614	0.00931	3.52452	0.01327
5.44445	0.90644	0.02978	0.62937	0.05467	0.20068	0.01669		2.30005	0.00379	2.64715	0.00949	3.53754	0.01354
5.47222	0.91277	0.03028	0.64524	0.06247	0.21778	0.03357		2.30814	0.00387	2.65816	0.00968	3.55055	0.01382
5.5	0.91899	0.02574	0.64751	0.05769	0.21298	0.04216		2.31623	0.00395	2.66917	0.00988	3.56356	0.01411
5.52778	0.92563	0.02697	0.65992	0.05728	0.24455	0.02617		2.32432	0.00403	2.68018	0.01007	3.57658	0.0144
5.55555	0.93959	0.02196	0.66916	0.04658	0.25618	0.02805		2.33241	0.00411	2.69119	0.01028	3.58959	0.0147
5.58333	0.94251	0.02361	0.67713	0.05384	0.26238	0.03371		2.3405	0.0042	2.7022	0.01048	3.6026	0.015
5.61112	0.944	0.02491	0.69411	0.05506	0.28724	0.04348		2.3486	0.00428	2.71321	0.01069	3.61562	0.01531
5.63888	0.95623	0.02249	0.70126	0.05533	0.32286	0.03754		2.35669	0.00437	2.72422	0.01091	3.62863	0.01563
5.66667	0.95854	0.01826	0.71485	0.0533	0.30654	0.02914		2.36478	0.00446	2.73524	0.01112	3.64164	0.01595
5.69445	0.96478	0.02068	0.7147	0.05105	0.32611	0.03353		2.37287	0.00455	2.74625	0.01135	3.65465	0.01628
5.72222	0.97031	0.01197	0.72973	0.05794	0.34689	0.03542		2.38096	0.00465	2.75726	0.01157	3.66767	0.01661
5.75	0.9709	0.01268	0.73601	0.0574	0.37012	0.04149		2.38905	0.00474	2.76827	0.01181	3.68068	0.01696
5.77778	0.97399	0.01325	0.74589	0.04465	0.40023	0.04686		2.39714	0.00484	2.77928	0.01204	3.69369	0.01731
5.80555	0.97242	0.01194	0.75482	0.04881	0.39845	0.05081		2.40524	0.00494	2.79029	0.01228	3.70671	0.01766
5.83333	0.98134	0.00744	0.77796	0.0533	0.42276	0.03385		2.41333	0.00504	2.8013	0.01253	3.71972	0.01803
5.86112	0.98194	0.00676	0.77539	0.05128	0.40171	0.03415		2.42142	0.00514	2.81231	0.01278	3.73273	0.0184
5.88888	0.9842	0.00722	0.77968	0.04619	0.43518	0.05052		2.42951	0.00525	2.82332	0.01304	3.74575	0.01878
5.91667	0.98205	0.012	0.79316	0.04251	0.48577	0.05974		2.4376	0.00536	2.83433	0.0133	3.75876	0.01916
5.94445	0.98569	0.00901	0.79601	0.04022	0.46014	0.04507		2.44569	0.00547	2.84535	0.01356	3.77177	0.01956
5.97222	0.98813	0.0072	0.8101	0.04608	0.46709	0.02329		2.45378	0.00558	2.85636	0.01383	3.78478	0.01996
6	0.98678	0.00646	0.82171	0.04145	0.49863	0.04231		2.46188	0.00569	2.86737	0.01411	3.7978	0.02037
6.02778	0.98595	0.00922	0.82337	0.04055	0.49419	0.0363		2.46997	0.00581	2.87838	0.01439	3.81081	0.02079
6.05555	0.98883	0.00523	0.82578	0.03495	0.5203	0.06806		2.47806	0.00593	2.88939	0.01468	3.82382	0.02121
6.08333	0.99172	0.00742	0.83935	0.03092	0.50713	0.04327		2.48615	0.00605	2.9004	0.01497	3.83684	0.02165
6.11112	0.98931	0.00759	0.8444	0.03456	0.5232	0.04762		2.49424	0.00617	2.91141	0.01527	3.84985	0.02209
6.13888	0.99279	0.00557	0.85351	0.03899	0.52771	0.02397		2.50233	0.0063	2.92242	0.01557	3.86286	0.02255
6.16667	0.99227	0.01062	0.85484	0.02967	0.543	0.05214		2.51042	0.00643	2.93343	0.01588	3.87588	0.02301
6.19445	0.99277	0.00541	0.85764	0.04055	0.56204	0.01226		2.51852	0.00656	2.94444	0.0162	3.88889	0.02348
6.22222	0.99225	0.00663	0.86608	0.03616	0.58751	0.01542		2.52661	0.00669	2.95546	0.01652	3.9019	0.02396
6.25	0.99396	0.00941	0.86822	0.03898	0.57043	0.05283		2.5347	0.00683	2.96647	0.01685	3.91491	0.02445
6.27778	0.98578	0.00544	0.86876	0.02907	0.57724	0.01694		2.54279	0.00697	2.97748	0.01719	3.92793	0.02495
6.30555	0.99337	0.00535	0.88101	0.02478	0.60761	0.04415		2.55088	0.00711	2.98849	0.01753	3.94094	0.02546
6.33333	0.99588	0.00677	0.87697	0.01973	0.60918	0.02208		2.55897	0.00726	2.9995	0.01788	3.95395	0.02598
6.36112	0.99538	0.00371	0.88041	0.01288	0.65204	0.048		2.56706	0.00741	3.01051	0.01823	3.96697	0.02651
6.38888	0.99453	0.00771	0.88378	0.02713	0.57052	0.04201		2.57516	0.00756	3.02152	0.0186	3.97998	0.02705
6.41667	0.99304	0.00797	0.88751	0.02198	0.65799	0.02837		2.58325	0.00771	3.03253	0.01897	3.99299	0.0276
6.44445	0.99586	0.00789	0.89488	0.01492	0.69671	0.03469		2.59134	0.00787	3.04354	0.01934	4.00601	0.02817
6.47222	0.99442	0.00885	0.8872	0.01434	0.66092	0.03786		2.59943	0.00803	3.05455	0.01973	4.01902	0.02874
6.5	0.99372	0.00719	0.90251	0.01153	0.65822	0.06893		2.60752	0.00819	3.06557	0.02012	4.03203	0.02933
6.52778	0.99318	0.00716	0.8981	0.01979	0.67313	0.00471		2.61561	0.00836	3.07658	0.02052	4.04505	0.02992
6.55555	0.9922	0.00768	0.9036	0.01304	0.66976	0.02365		2.6237	0.00853	3.08759	0.02092	4.05806	0.03053
6.58333	0.99501	0.00855	0.89619	0.01824	0.68476	0.04236		2.6318	0.00871	3.0986	0.02134	4.07107	0.03115
6.61112	0.99475	0.00932	0.90109	0.01267	0.63328	0.06951		2.63989	0.00888	3.10961	0.02176	4.08408	0.03179
6.63888	0.99308	0.00862	0.89253	0.02252	0.69924	0.04898		2.64798	0.00906	3.12062	0.02219	4.0971	0.03243
6.66667	0.99809	0.00855	0.90817	0.01399	0.6924	0.0864		2.65607	0.00925	3.13163	0.02263	4.11011	0.03309
6.69445	0.99181	0.00836	0.9007	0.00769	0.7164	0.00581		2.66416	0.00944	3.14264	0.02308	4.12312	0.03376
6.72222	0.99311	0.00788	0.90691	0.01551	0.74497	0.03297		2.67225	0.00963	3.15365	0.02354	4.13614	0.03444
6.75	0.99775	0.00939	0.91792	0.02561	0.73307	0.05188		2.68034	0.00983	3.16466	0.024	4.14915	0.03514
6.77778	0.99514	0.0061	0.91725	0.00659	0.71153	0.04013		2.68844	0.01003	3.17568	0.02448	4.16216	0.03585
6.80555	0.9949	0.00816	0.91729	0.01038	0.70311	0.01893		2.69653	0.01023	3.18669	0.02496	4.17518	0.03658
6.83333	0.98946	0.01033	0.91645	0.00804	0.74155	0.05705		2.70462	0.01044	3.1977	0.02545	4.18819	0.03731
6.86112	0.99296	0.00589	0.91771	0.01276	0.76715	0.01251		2.71271	0.01065	3.20871	0.02595	4.2012	0.03807
6.88888	0.99457	0.0124	0.91774	0.01071	0.74379	0.03793		2.7208	0.01087	3.21972	0.02646	4.21421	0.03883
6.91667	0.99768	0.00918	0.91847	0.0159	0.7518	0.04544		2.72889	0.01109	3.23073	0.02699	4.22723	0.03962
6.94445	0.99909	0.0055	0.92298	0.00869	0.77413	0.02713		2.73698	0.01132	3.24174	0.02752	4.24024	0.04041
6.97222	0.99801	0.008	0.91369	0.01435	0.70115	0.10222		2.74508	0.01155	3.25275	0.02806	4.25325	0.04123
7	0.9961	0.00701	0.91384	0.00407	0.76191	0.08841		2.75317	0.01178	3.26376	0.02861	4.26627	0.04206
7.02778	0.9957	0.00688	0.93317	0.00855	0.79905	0.05397		2.76126	0.01202	3.27477	0.02917	4.27928	0.0429
7.05555	0.99595	0.01265	0.92255	0.01731	0.76957	0.08879		2.76935	0.01227	3.28579	0.02975	4.29229	0.04376
7.08333	0.99255	0.00896	0.92181	0.00491	0.74546	0.08713		2.77744	0.01252	3.2968	0.03033	4.30531	0.04464
7.11112	0.99793	0.00478	0.91959	0.00775	0.78126	0.0079		2.78553	0.01277	3.30781	0.03093	4.31832	0.04553
7.13888	0.98856	0.00867	0.92	0.01421	0.78012	0.04129		2.79362	0.01303	3.31882	0.03153	4.33133	0.04644
7.16667	0.99352	0.00822	0.92332	0.01182	0.75826	0.01576		2.80172	0.01329	3.32983	0.03215	4.34434	0.04737
7.19445	0.99784	0.00634	0.92894	0.01337	0.79015	0.07237		2.80981	0.01356	3.34084	0.03278	4.35736	0.04832
7.22222	0.99923	0.00771	0.92951	0.01171	0.81029	0.02018		2.8179	0.01384	3.35185	0.03342	4.37037	0.04928
7.25	0.9935	0.0054	0.92384	0.00845	0.8362	0.06399		2.82599	0.01412	3.36286	0.03408	4.38338	0.05026
7.27778	0.99721	0.01005	0.93297	0.00301	0.82365	0.05426		2.83408	0.01441	3.37387	0.03474	4.3964	0.05126
7.30555	0.99964	0.01015	0.92907	0.01157	0.81415	0.05957		2.84217	0.0147	3.38488	0.03542	4.40941	0.05228
7.33333	0.99598	0.00742	0.93121	0.01081	0.7998	0.05231		2.85026	0.015	3.3959	0.03611	4.42242	0.05332
7.36112	0.99438	0.00988	0.9288	0.0068	0.8086	0.0477		2.85836	0.0153	3.40691	0.03682	4.43544	0.05438
7.38888	0.98982	0.00802	0.92728	0.015	0.8106	0.06116		2.86645	0.01561	3.41792	0.03754	4.44845	0.05545
7.41667	0.99585	0.01021	0.93737	0.01408	0.83579	0.02551		2.87454	0.01593	3.42893	0.03827	4.46146	0.05655
7.44445	0.99655	0.01013	0.92659	0.01395	0.75331	0.01816		2.88263	0.01625	3.43994	0.03901	4.47447	0.05767
7.47222	1	0.01011	0.92876	0.00696	0.81546	0.04455		2.89072	0.01658	3.45095	0.03977	4.48749	0.05881
7.5	0.99333	0.00875	0.93569	0.0075	0.82652	0.03655		2.89881	0.01692	3.46196	0.04054	4.5005	0.05997
7.52778	0.99683	0.00762	0.93339	0.00869	0.81734	0.09234		2.9069	0.01726	3.47297	0.04133	4.51351	0.06115
7.55555	0.99056	0.01118	0.93123	0.01458	0.75679	0.07238		2.915	0.01761	3.48398	0.04213	4.52653	0.06235
7.58333	0.99321	0.00611	0.93792	0.0148	0.88701	0.04856		2.92309	0.01796	3.49499	0.04295	4.53954	0.06358
7.61112	0.99244	0.00601	0.93702	0.00619	0.80354	0.05958		2.93118	0.01833	3.50601	0.04378	4.55255	0.06482
7.63888	0.9985	0.00558	0.93695	0.01395	0.81972	0.02574		2.93927	0.0187	3.51702	0.04463	4.56557	0.06609
7.66667	0.99913	0.00994	0.93369	0.00619	0.846	0.01391		2.94736	0.01907	3.52803	0.04549	4.57858	0.06739
7.69445	0.99431	0.00731	0.94108	0.00627	0.82366	0.06976		2.95545	0.01946	3.53904	0.04637	4.59159	0.0687
7.72222	0.99737	0.01325	0.93983	0.0091	0.82259	0.12468		2.96354	0.01985	3.55005	0.04726	4.6046	0.07004
7.75	0.99117	0.00943	0.9371	0.01579	0.79826	0.11092		2.97164	0.02025	3.56106	0.04818	4.61762	0.07141
7.77778	0.99458	0.00703	0.93575	0.00929	0.82995	0.08136		2.97973	0.02066	3.57207	0.0491	4.63063	0.0728
7.80555	0.99811	0.00701	0.93514	0.01175	0.75559	0.06851		2.98782	0.02108	3.58308	0.05005	4.64364	0.07421
7.83333	0.99551	0.0069	0.93762	0.01069	0.85961	0.08887		2.99591	0.0215	3.59409	0.05101	4.65666	0.07565
7.86112	0.99787	0.01224	0.93683	0.01591	0.86147	0.05088		3.004	0.02193	3.60511	0.05199	4.66967	0.07712
7.88888	0.99545	0.00627	0.94818	0.01056	0.91446	0.04936		3.01209	0.02238	3.61612	0.05299	4.68268	0.07861
7.91667	0.99603	0.008	0.94158	0.01534	0.88133	0.0885		3.02018	0.02283	3.62713	0.054	4.6957	0.08012
7.94445	0.99293	0.00662	0.9434	0.00945	0.78439	0.03319		3.02828	0.02329	3.63814	0.05504	4.70871	0.08167
7.97222	0.99675	0.01259	0.94762	0.01211	0.84788	0.1278		3.03637	0.02375	3.64915	0.05609	4.72172	0.08324
8	0.99664	0.0107	0.94278	0.00633	0.84224	0.0703		3.04446	0.02423	3.66016	0.05716	4.73473	0.08483
8.02778	0.99526	0.00859	0.93817	0.01843	0.88387	0.06496		3.05255	0.02472	3.67117	0.05825	4.74775	0.08646
8.05555	0.99277	0.01126	0.94368	0.01291	0.85105	0.06024		3.06064	0.02521	3.68218	0.05936	4.76076	0.08811
8.08333	0.99614	0.00726	0.94208	0.00947	0.964	0.04477		3.06873	0.02572	3.69319	0.06049	4.77377	0.0898
8.11112	0.9947	0.00889	0.94009	0.00825	0.87267	0.07807		3.07682	0.02623	3.7042	0.06164	4.78679	0.09151
8.13888	0.99538	0.00988	0.9442	0.00965	0.86631	0.05992		3.08492	0.02676	3.71522	0.06281	4.7998	0.09325
8.16667	0.996	0.01332	0.94439	0.00881	0.90669	0.05274		3.09301	0.0273	3.72623	0.064	4.81281	0.09502
8.19445	0.99256	0.00638	0.94338	0.00871	0.84822	0.03707		3.1011	0.02784	3.73724	0.06521	4.82583	0.09682
8.22222	0.99266	0.00829	0.95012	0.00488	0.84575	0.06117		3.10919	0.0284	3.74825	0.06644	4.83884	0.09865
8.25	0.99533	0.01197	0.9514	0.01273	0.82257	0.07795		3.11728	0.02897	3.75926	0.0677	4.85185	0.10051
8.27778	0.98866	0.00767	0.942	0.0058	0.85254	0.09		3.12537	0.02955	3.77027	0.06898	4.86486	0.1024
8.30555	0.99283	0.00677	0.94922	0.01201	0.92827	0.03747		3.13346	0.03014	3.78128	0.07027	4.87788	0.10433
8.33333	0.98951	0.00887	0.94679	0.00472	0.87041	0.16094		3.14156	0.03074	3.79229	0.0716	4.89089	0.10628
8.36112	0.99808	0.013	0.94387	0.00821	0.87319	0.01238		3.14965	0.03135	3.8033	0.07294	4.9039	0.10827
8.38888	0.99662	0.00993	0.95012	0.000970756	0.9081	0.00595		3.15774	0.03198	3.81431	0.07431	4.91692	0.11029
8.41667	0.98935	0.00385	0.94604	0.0107	0.83396	0.06573		3.16583	0.03261	3.82533	0.0757	4.92993	0.11235
8.44445	0.9902	0.00793	0.9497	0.01364	0.89393	0.07735		3.17392	0.03326	3.83634	0.07711	4.94294	0.11443
8.47222	0.99217	0.00683	0.95662	0.0074	0.87624	0.10927		3.18201	0.03392	3.84735	0.07855	4.95596	0.11656
8.5	0.99557	0.01098	0.94646	0.00801	0.82196	0.03967		3.1901	0.0346	3.85836	0.08002	4.96897	0.11871
8.52778	0.99453	0.01438	0.94077	0.0186	0.83515	0.04215		3.19819	0.03528	3.86937	0.0815	4.98198	0.1209
8.55555	0.99231	0.00955	0.94873	0.00834	0.86199	0.0525		3.20629	0.03599	3.88038	0.08302	4.99499	0.12312
8.58333	0.99277	0.01049	0.95053	0.00777	0.76855	0.12833		3.21438	0.0367	3.89139	0.08456	5.00801	0.12538
8.61112	0.99879	0.00679	0.94857	0.02255	0.86062	0.08679		3.22247	0.03743	3.9024	0.08612	5.02102	0.12768
8.63888	0.99639	0.01019	0.95203	0.01069	0.95594	0.05693		3.23056	0.03817	3.91341	0.08771	5.03403	0.13001
8.66667	0.99292	0.00822	0.94675	0.00834	0.94178	0.04374		3.23865	0.03892	3.92442	0.08933	5.04705	0.13237
8.69445	0.99646	0.01204	0.95051	0.0158	0.98076	0.06411		3.24674	0.03969	3.93544	0.09098	5.06006	0.13478
8.72222	0.99378	0.00422	0.94632	0.01839	0.86923	0.02274		3.25483	0.04048	3.94645	0.09265	5.07307	0.13722
8.75	0.9912	0.01209	0.94904	0.01199	0.90801	0.04967		3.26293	0.04128	3.95746	0.09435	5.08609	0.13969
8.77778	0.996	0.01336	0.94238	0.0116	0.94633	0.03876		3.27102	0.04209	3.96847	0.09608	5.0991	0.14221
8.80555	0.99396	0.00803	0.95206	0.00884	0.92611	0.02666		3.27911	0.04292	3.97948	0.09783	5.11211	0.14476
8.83333	0.98949	0.00888	0.96127	0.00747	0.89119	0.08944		3.2872	0.04376	3.99049	0.09962	5.12513	0.14735
8.86112	0.99663	0.0094	0.95201	0.01322	0.9112	0.01778		3.29529	0.04463	4.0015	0.10143	5.13814	0.14997
8.88888	0.99371	0.01354	0.95134	0.01883	0.83116	0.10518		3.30338	0.0455	4.01251	0.10327	5.15115	0.15264
8.91667	0.99655	0.0058	0.94729	0.01735	0.8621	0.08589		3.31147	0.0464	4.02352	0.10514	5.16416	0.15534
8.94445	0.9922	0.00975	0.94794	0.0143	0.85033	0.03727		3.31957	0.04731	4.03453	0.10704	5.17718	0.15809
8.97222	0.99066	0.00569	0.96433	0.0074	0.87438	0.06312		3.32766	0.04823	4.04555	0.10898	5.19019	0.16087
9	0.99438	0.00525	0.94936	0.0156	0.85435	0.04775		3.33575	0.04918	4.05656	0.11094	5.2032	0.16369
9.02778	0.99387	0.01096	0.96164	0.00431	0.88907	0.06724		3.34384	0.05014	4.06757	0.11293	5.21622	0.16656
9.05555	0.99199	0.00483	0.95569	0.01476	0.81998	0.11816		3.35193	0.05112	4.07858	0.11496	5.22923	0.16946
9.08333	0.99418	0.00721	0.95906	0.00732	0.92364	0.04671		3.36002	0.05212	4.08959	0.11701	5.24224	0.1724
9.11112	0.98929	0.01472	0.9481	0.0112	0.87123	0.03188		3.36811	0.05313	4.1006	0.1191	5.25526	0.17538
9.13888	0.98949	0.01041	0.95365	0.00535	0.8768	0.07408		3.37621	0.05417	4.11161	0.12122	5.26827	0.1784
9.16667	0.98912	0.01241	0.96284	0.00536	0.90381	0.11746		3.3843	0.05522	4.12262	0.12337	5.28128	0.18147
9.19445	0.99278	0.00738	0.95618	0.01107	0.92576	0.03257		3.39239	0.05629	4.13363	0.12556	5.29429	0.18457
9.22222	0.99408	0.00787	0.95021	0.0057	0.83819	0.11721		3.40048	0.05739	4.14464	0.12777	5.30731	0.18772
9.25	0.98641	0.01189	0.95783	0.01138	0.85551	0.00604		3.40857	0.0585	4.15566	0.13003	5.32032	0.1909
9.27778	0.9952	0.00831	0.94519	0.00587	0.87342	0.12144		3.41666	0.05963	4.16667	0.13231	5.33333	0.19413
9.30555	0.99118	0.00667	0.96161	0.00273	0.93828	0.11495		3.42475	0.06078	4.17768	0.13463	5.34635	0.1974
9.33333	0.99172	0.01246	0.95691	0.01159	0.87735	0.07185		3.43285	0.06196	4.18869	0.13698	5.35936	0.20071
9.36112	0.98793	0.01156	0.9625	0.01285	0.87488	0.02295		3.44094	0.06315	4.1997	0.13937	5.37237	0.20406
9.38888	0.98815	0.0079	0.96457	0.00453	0.85112	0.09261		3.44903	0.06437	4.21071	0.14179	5.38539	0.20745
9.41667	0.99331	0.0043	0.95549	0.00396	0.9035	0.11451		3.45712	0.06561	4.22172	0.14425	5.3984	0.21089
9.44445	0.99201	0.00739	0.95941	0.01079	0.89666	0.10513		3.46521	0.06687	4.23273	0.14674	5.41141	0.21436
9.47222	0.99294	0.01014	0.96766	0.00775	0.95006	0.02422		3.4733	0.06815	4.24374	0.14927	5.42442	0.21788
9.5	0.99082	0.00976	0.96336	0.00615	1.03353	0.02639		3.48139	0.06946	4.25475	0.15184	5.43744	0.22144
9.52778	0.98931	0.00803	0.95518	0.00704	0.87178	0.11862		3.48949	0.07079	4.26577	0.15444	5.45045	0.22504
9.55555	0.99028	0.00725	0.95732	0.0091	0.97945	0.08185		3.49758	0.07214	4.27678	0.15707	5.46346	0.22868
9.58333	0.98948	0.01165	0.965	0.01196	0.90868	0.02977		3.50567	0.07352	4.28779	0.15975	5.47648	0.23236
9.61112	0.99081	0.00902	0.96425	0.00583	0.85382	0.06882		3.51376	0.07492	4.2988	0.16246	5.48949	0.23609
9.63888	0.98907	0.0092	0.96693	0.00775	0.902	0.02993		3.52185	0.07634	4.30981	0.1652	5.5025	0.23985
9.66667	0.98738	0.00849	0.95027	0.02128	0.96107	0.131		3.52994	0.07779	4.32082	0.16799	5.51552	0.24366
9.69445	0.98667	0.01308	0.9597	0.01637	0.95794	0.04083		3.53803	0.07926	4.33183	0.17081	5.52853	0.2475
9.72222	0.98986	0.00872	0.9683	0.00248	0.86219	0.05596		3.54613	0.08076	4.34284	0.17367	5.54154	0.25139
9.75	0.98936	0.01007	0.96538	0.00622	0.89234	0.07028		3.55422	0.08229	4.35385	0.17656	5.55455	0.25532
9.77778	0.9852	0.00605	0.96929	0.00704	0.90358	0.05977		3.56231	0.08384	4.36486	0.1795	5.56757	0.25928
9.80555	0.98963	0.01349	0.95767	0.01225	0.96027	0.06689		3.5704	0.08542	4.37588	0.18247	5.58058	0.26329
9.83333	0.98696	0.00607	0.96311	0.00865	0.9009	0.06088		3.57849	0.08703	4.38689	0.18548	5.59359	0.26734
9.86112	0.98701	0.01101	0.9675	0.01113	0.88684	0.11452		3.58658	0.08866	4.3979	0.18853	5.60661	0.27142
9.88888	0.98917	0.01036	0.95378	0.01447	0.89547	0.07892		3.59467	0.09032	4.40891	0.19161	5.61962	0.27555
9.91667	0.99204	0.01116	0.95965	0.01127	0.93447	0.05661		3.60277	0.09201	4.41992	0.19474	5.63263	0.27971
9.94445	0.98758	0.00981	0.96278	0.00896	0.9416	0.05424		3.61086	0.09373	4.43093	0.1979	5.64565	0.28391
9.97222	0.98914	0.01193	0.96587	0.00902	0.93716	0.04446		3.61895	0.09547	4.44194	0.20111	5.65866	0.28815
10	0.98644	0.01237	0.96249	0.01002	0.96328	0.01916		3.62704	0.09725	4.45295	0.20435	5.67167	0.29243
								3.63513	0.09905	4.46396	0.20763	5.68468	0.29674
								3.64322	0.10088	4.47497	0.21094	5.6977	0.3011
								3.65131	0.10275	4.48599	0.2143	5.71071	0.30548
								3.65941	0.10464	4.497	0.2177	5.72372	0.3099
								3.6675	0.10657	4.50801	0.22113	5.73674	0.31436
								3.67559	0.10852	4.51902	0.2246	5.74975	0.31885
								3.68368	0.11051	4.53003	0.22811	5.76276	0.32338
								3.69177	0.11253	4.54104	0.23166	5.77578	0.32794
								3.69986	0.11458	4.55205	0.23525	5.78879	0.33253
								3.70795	0.11667	4.56306	0.23888	5.8018	0.33715
								3.71605	0.11878	4.57407	0.24254	5.81481	0.34181
								3.72414	0.12093	4.58509	0.24625	5.82783	0.3465
								3.73223	0.12312	4.5961	0.24999	5.84084	0.35121
								3.74032	0.12533	4.60711	0.25377	5.85385	0.35596
								3.74841	0.12758	4.61812	0.25758	5.86687	0.36073
								3.7565	0.12987	4.62913	0.26143	5.87988	0.36553
								3.76459	0.13219	4.64014	0.26533	5.89289	0.37036
								3.77269	0.13455	4.65115	0.26925	5.90591	0.37521
								3.78078	0.13694	4.66216	0.27322	5.91892	0.38009
								3.78887	0.13936	4.67317	0.27722	5.93193	0.385
								3.79696	0.14183	4.68418	0.28125	5.94494	0.38992
								3.80505	0.14433	4.6952	0.28532	5.95796	0.39487
								3.81314	0.14686	4.70621	0.28943	5.97097	0.39985
								3.82123	0.14943	4.71722	0.29357	5.98398	0.40484
								3.82933	0.15204	4.72823	0.29774	5.997	0.40985
								3.83742	0.15469	4.73924	0.30195	6.01001	0.41488
								3.84551	0.15737	4.75025	0.3062	6.02302	0.41993
								3.8536	0.16009	4.76126	0.31047	6.03604	0.42499
								3.86169	0.16285	4.77227	0.31478	6.04905	0.43008
								3.86978	0.16565	4.78328	0.31912	6.06206	0.43517
								3.87787	0.16849	4.79429	0.3235	6.07508	0.44028
								3.88597	0.17136	4.80531	0.3279	6.08809	0.4454
								3.89406	0.17427	4.81632	0.33233	6.1011	0.45054
								3.90215	0.17723	4.82733	0.3368	6.11411	0.45568
								3.91024	0.18022	4.83834	0.34129	6.12713	0.46084
								3.91833	0.18325	4.84935	0.34581	6.14014	0.466
								3.92642	0.18632	4.86036	0.35036	6.15315	0.47117
								3.93451	0.18943	4.87137	0.35494	6.16617	0.47634
								3.94261	0.19258	4.88238	0.35954	6.17918	0.48153
								3.9507	0.19577	4.89339	0.36418	6.19219	0.48671
								3.95879	0.199	4.9044	0.36883	6.20521	0.4919
								3.96688	0.20226	4.91542	0.37351	6.21822	0.49709
								3.97497	0.20557	4.92643	0.37821	6.23123	0.50228
								3.98306	0.20892	4.93744	0.38294	6.24424	0.50747
								3.99115	0.21231	4.94845	0.38769	6.25726	0.51266
								3.99925	0.21574	4.95946	0.39246	6.27027	0.51784
								4.00734	0.21921	4.97047	0.39725	6.28328	0.52302
								4.01543	0.22271	4.98148	0.40206	6.2963	0.5282
								4.02352	0.22626	4.99249	0.40689	6.30931	0.53337
								4.03161	0.22985	5.0035	0.41174	6.32232	0.53853
								4.0397	0.23348	5.01451	0.41661	6.33534	0.54369
								4.04779	0.23715	5.02553	0.42149	6.34835	0.54883
								4.05589	0.24085	5.03654	0.42638	6.36136	0.55397
								4.06398	0.2446	5.04755	0.4313	6.37437	0.55909
								4.07207	0.24838	5.05856	0.43622	6.38739	0.5642
								4.08016	0.25221	5.06957	0.44116	6.4004	0.5693
								4.08825	0.25607	5.08058	0.44611	6.41341	0.57439
								4.09634	0.25997	5.09159	0.45107	6.42643	0.57945
								4.10443	0.26391	5.1026	0.45604	6.43944	0.5845
								4.11253	0.26789	5.11361	0.46101	6.45245	0.58954
								4.12062	0.27191	5.12462	0.466	6.46547	0.59455
								4.12871	0.27596	5.13564	0.47099	6.47848	0.59955
								4.1368	0.28005	5.14665	0.47599	6.49149	0.60452
								4.14489	0.28418	5.15766	0.481	6.5045	0.60947
								4.15298	0.28834	5.16867	0.486	6.51752	0.6144
								4.16107	0.29254	5.17968	0.49101	6.53053	0.61931
								4.16917	0.29678	5.19069	0.49603	6.54354	0.62419
								4.17726	0.30105	5.2017	0.50104	6.55656	0.62905
								4.18535	0.30536	5.21271	0.50605	6.56957	0.63388
								4.19344	0.3097	5.22372	0.51106	6.58258	0.63868
								4.20153	0.31407	5.23473	0.51607	6.5956	0.64346
								4.20962	0.31848	5.24575	0.52108	6.60861	0.64821
								4.21771	0.32292	5.25676	0.52608	6.62162	0.65293
								4.22581	0.32739	5.26777	0.53108	6.63463	0.65762
								4.2339	0.33189	5.27878	0.53607	6.64765	0.66228
								4.24199	0.33643	5.28979	0.54105	6.66066	0.66691
								4.25008	0.34099	5.3008	0.54602	6.67367	0.6715
								4.25817	0.34559	5.31181	0.55099	6.68669	0.67606
								4.26626	0.35021	5.32282	0.55594	6.6997	0.68059
								4.27435	0.35486	5.33383	0.56089	6.71271	0.68509
								4.28245	0.35954	5.34484	0.56582	6.72573	0.68955
								4.29054	0.36425	5.35586	0.57074	6.73874	0.69398
								4.29863	0.36898	5.36687	0.57565	6.75175	0.69837
								4.30672	0.37374	5.37788	0.58054	6.76476	0.70273
								4.31481	0.37852	5.38889	0.58541	6.77778	0.70704
								4.3229	0.38333	5.3999	0.59027	6.79079	0.71133
								4.33099	0.38816	5.41091	0.59511	6.8038	0.71557
								4.33909	0.39301	5.42192	0.59993	6.81682	0.71978
								4.34718	0.39788	5.43293	0.60473	6.82983	0.72395
								4.35527	0.40277	5.44394	0.60952	6.84284	0.72807
								4.36336	0.40769	5.45495	0.61428	6.85586	0.73217
								4.37145	0.41262	5.46597	0.61902	6.86887	0.73622
								4.37954	0.41756	5.47698	0.62374	6.88188	0.74023
								4.38763	0.42253	5.48799	0.62843	6.89489	0.7442
								4.39573	0.42751	5.499	0.6331	6.90791	0.74813
								4.40382	0.43251	5.51001	0.63775	6.92092	0.75203
								4.41191	0.43751	5.52102	0.64237	6.93393	0.75588
								4.42	0.44254	5.53203	0.64696	6.94695	0.75969
								4.42809	0.44757	5.54304	0.65152	6.95996	0.76346
								4.43618	0.45261	5.55405	0.65606	6.97297	0.76719
								4.44427	0.45767	5.56507	0.66057	6.98599	0.77087
								4.45237	0.46273	5.57608	0.66505	6.999	0.77452
								4.46046	0.4678	5.58709	0.66951	7.01201	0.77812
								4.46855	0.47288	5.5981	0.67393	7.02503	0.78169
								4.47664	0.47796	5.60911	0.67832	7.03804	0.78521
								4.48473	0.48305	5.62012	0.68268	7.05105	0.78869
								4.49282	0.48814	5.63113	0.68701	7.06406	0.79213
								4.50091	0.49323	5.64214	0.6913	7.07708	0.79553
								4.50901	0.49833	5.65315	0.69556	7.09009	0.79888
								4.5171	0.50342	5.66416	0.69979	7.1031	0.8022
								4.52519	0.50852	5.67518	0.70399	7.11612	0.80547
								4.53328	0.51361	5.68619	0.70815	7.12913	0.8087
								4.54137	0.5187	5.6972	0.71228	7.14214	0.8119
								4.54946	0.52379	5.70821	0.71637	7.15516	0.81505
								4.55755	0.52887	5.71922	0.72043	7.16817	0.81816
								4.56565	0.53394	5.73023	0.72445	7.18118	0.82122
								4.57374	0.53901	5.74124	0.72843	7.19419	0.82425
								4.58183	0.54407	5.75225	0.73238	7.20721	0.82724
								4.58992	0.54912	5.76326	0.73629	7.22022	0.83019
								4.59801	0.55416	5.77427	0.74017	7.23323	0.83309
								4.6061	0.55919	5.78529	0.744	7.24625	0.83596
								4.61419	0.56421	5.7963	0.7478	7.25926	0.83879
								4.62229	0.56921	5.80731	0.75157	7.27227	0.84157
								4.63038	0.5742	5.81832	0.75529	7.28529	0.84432
								4.63847	0.57918	5.82933	0.75898	7.2983	0.84703
								4.64656	0.58414	5.84034	0.76263	7.31131	0.8497
								4.65465	0.58908	5.85135	0.76624	7.32432	0.85233
								4.66274	0.59401	5.86236	0.76981	7.33734	0.85493
								4.67083	0.59891	5.87337	0.77334	7.35035	0.85748
								4.67893	0.6038	5.88438	0.77684	7.36336	0.86
								4.68702	0.60866	5.8954	0.7803	7.37638	0.86248
								4.69511	0.61351	5.90641	0.78371	7.38939	0.86493
								4.7032	0.61833	5.91742	0.78709	7.4024	0.86733
								4.71129	0.62313	5.92843	0.79043	7.41542	0.86971
								4.71938	0.6279	5.93944	0.79374	7.42843	0.87204
								4.72747	0.63265	5.95045	0.797	7.44144	0.87434
								4.73557	0.63737	5.96146	0.80023	7.45445	0.8766
								4.74366	0.64207	5.97247	0.80341	7.46747	0.87883
								4.75175	0.64674	5.98348	0.80656	7.48048	0.88102
								4.75984	0.65138	5.99449	0.80967	7.49349	0.88318
								4.76793	0.656	6.00551	0.81274	7.50651	0.88531
								4.77602	0.66058	6.01652	0.81577	7.51952	0.8874
								4.78411	0.66514	6.02753	0.81877	7.53253	0.88946
								4.7922	0.66966	6.03854	0.82172	7.54555	0.89148
								4.8003	0.67415	6.04955	0.82464	7.55856	0.89347
								4.80839	0.67861	6.06056	0.82752	7.57157	0.89543
								4.81648	0.68304	6.07157	0.83037	7.58458	0.89736
								4.82457	0.68744	6.08258	0.83317	7.5976	0.89926
								4.83266	0.6918	6.09359	0.83594	7.61061	0.90112
								4.84075	0.69613	6.1046	0.83867	7.62362	0.90296
								4.84884	0.70042	6.11562	0.84137	7.63664	0.90476
								4.85694	0.70468	6.12663	0.84402	7.64965	0.90654
								4.86503	0.7089	6.13764	0.84665	7.66266	0.90828
								4.87312	0.71309	6.14865	0.84923	7.67568	0.91
								4.88121	0.71724	6.15966	0.85178	7.68869	0.91168
								4.8893	0.72136	6.17067	0.85429	7.7017	0.91334
								4.89739	0.72544	6.18168	0.85677	7.71471	0.91497
								4.90548	0.72948	6.19269	0.85921	7.72773	0.91657
								4.91358	0.73348	6.2037	0.86162	7.74074	0.91814
								4.92167	0.73745	6.21471	0.864	7.75375	0.91969
								4.92976	0.74137	6.22573	0.86634	7.76677	0.92121
								4.93785	0.74526	6.23674	0.86864	7.77978	0.9227
								4.94594	0.74911	6.24775	0.87091	7.79279	0.92417
								4.95403	0.75292	6.25876	0.87315	7.80581	0.92561
								4.96212	0.75669	6.26977	0.87535	7.81882	0.92703
								4.97022	0.76043	6.28078	0.87752	7.83183	0.92842
								4.97831	0.76412	6.29179	0.87966	7.84484	0.92979
								4.9864	0.76777	6.3028	0.88177	7.85786	0.93113
								4.99449	0.77139	6.31381	0.88384	7.87087	0.93245
								5.00258	0.77496	6.32482	0.88589	7.88388	0.93375
								5.01067	0.7785	6.33584	0.8879	7.8969	0.93502
								5.01876	0.78199	6.34685	0.88988	7.90991	0.93627
								5.02686	0.78545	6.35786	0.89183	7.92292	0.9375
								5.03495	0.78886	6.36887	0.89375	7.93594	0.9387
								5.04304	0.79223	6.37988	0.89564	7.94895	0.93989
								5.05113	0.79557	6.39089	0.8975	7.96196	0.94105
								5.05922	0.79886	6.4019	0.89933	7.97497	0.94219
								5.06731	0.80212	6.41291	0.90113	7.98799	0.94331
								5.0754	0.80533	6.42392	0.9029	8.001	0.94441
								5.0835	0.80851	6.43493	0.90464	8.01401	0.94549
								5.09159	0.81165	6.44595	0.90636	8.02703	0.94655
								5.09968	0.81474	6.45696	0.90805	8.04004	0.94759
								5.10777	0.8178	6.46797	0.90971	8.05305	0.94861
								5.11586	0.82081	6.47898	0.91134	8.06607	0.94962
								5.12395	0.82379	6.48999	0.91295	8.07908	0.9506
								5.13204	0.82673	6.501	0.91453	8.09209	0.95157
								5.14014	0.82963	6.51201	0.91608	8.10511	0.95251
								5.14823	0.83249	6.52302	0.91761	8.11812	0.95345
								5.15632	0.83532	6.53403	0.91911	8.13113	0.95436
								5.16441	0.8381	6.54505	0.92059	8.14414	0.95525
								5.1725	0.84085	6.55606	0.92205	8.15716	0.95613
								5.18059	0.84356	6.56707	0.92348	8.17017	0.957
								5.18868	0.84623	6.57808	0.92488	8.18318	0.95784
								5.19678	0.84886	6.58909	0.92626	8.1962	0.95867
								5.20487	0.85146	6.6001	0.92762	8.20921	0.95949
								5.21296	0.85402	6.61111	0.92895	8.22222	0.96029
								5.22105	0.85654	6.62212	0.93027	8.23524	0.96107
								5.22914	0.85902	6.63313	0.93156	8.24825	0.96184
								5.23723	0.86147	6.64414	0.93282	8.26126	0.96259
								5.24532	0.86389	6.65516	0.93407	8.27427	0.96334
								5.25342	0.86627	6.66617	0.93529	8.28729	0.96406
								5.26151	0.86861	6.67718	0.9365	8.3003	0.96477
								5.2696	0.87092	6.68819	0.93768	8.31331	0.96547
								5.27769	0.87319	6.6992	0.93884	8.32633	0.96616
								5.28578	0.87543	6.71021	0.93998	8.33934	0.96683
								5.29387	0.87764	6.72122	0.9411	8.35235	0.96749
								5.30196	0.87981	6.73223	0.9422	8.36537	0.96814
								5.31006	0.88195	6.74324	0.94329	8.37838	0.96877
								5.31815	0.88405	6.75425	0.94435	8.39139	0.96939
								5.32624	0.88613	6.76527	0.94539	8.4044	0.97
								5.33433	0.88817	6.77628	0.94642	8.41742	0.9706
								5.34242	0.89018	6.78729	0.94743	8.43043	0.97119
								5.35051	0.89215	6.7983	0.94842	8.44344	0.97176
								5.3586	0.8941	6.80931	0.94939	8.45646	0.97233
								5.3667	0.89601	6.82032	0.95034	8.46947	0.97288
								5.37479	0.8979	6.83133	0.95128	8.48248	0.97342
								5.38288	0.89975	6.84234	0.9522	8.4955	0.97395
								5.39097	0.90157	6.85335	0.95311	8.50851	0.97448
								5.39906	0.90337	6.86436	0.954	8.52152	0.97499
								5.40715	0.90513	6.87538	0.95487	8.53453	0.97549
								5.41524	0.90687	6.88639	0.95572	8.54755	0.97598
								5.42334	0.90857	6.8974	0.95656	8.56056	0.97646
								5.43143	0.91025	6.90841	0.95739	8.57357	0.97693
								5.43952	0.9119	6.91942	0.9582	8.58659	0.9774
								5.44761	0.91353	6.93043	0.959	8.5996	0.97785
								5.4557	0.91512	6.94144	0.95978	8.61261	0.9783
								5.46379	0.91669	6.95245	0.96054	8.62563	0.97873
								5.47188	0.91824	6.96346	0.9613	8.63864	0.97916
								5.47998	0.91975	6.97447	0.96204	8.65165	0.97958
								5.48807	0.92125	6.98549	0.96276	8.66466	0.97999
								5.49616	0.92271	6.9965	0.96347	8.67768	0.98039
								5.50425	0.92415	7.00751	0.96417	8.69069	0.98079
								5.51234	0.92557	7.01852	0.96486	8.7037	0.98118
								5.52043	0.92696	7.02953	0.96553	8.71672	0.98156
								5.52852	0.92833	7.04054	0.96619	8.72973	0.98193
								5.53662	0.92967	7.05155	0.96684	8.74274	0.98229
								5.54471	0.93099	7.06256	0.96748	8.75576	0.98265
								5.5528	0.93229	7.07357	0.96811	8.76877	0.983
								5.56089	0.93357	7.08458	0.96872	8.78178	0.98335
								5.56898	0.93482	7.0956	0.96932	8.79479	0.98368
								5.57707	0.93605	7.10661	0.96991	8.80781	0.98401
								5.58516	0.93726	7.11762	0.97049	8.82082	0.98434
								5.59326	0.93845	7.12863	0.97106	8.83383	0.98465
								5.60135	0.93961	7.13964	0.97162	8.84685	0.98496
								5.60944	0.94076	7.15065	0.97217	8.85986	0.98527
								5.61753	0.94189	7.16166	0.9727	8.87287	0.98557
								5.62562	0.94299	7.17267	0.97323	8.88589	0.98586
								5.63371	0.94408	7.18368	0.97375	8.8989	0.98614
								5.6418	0.94514	7.19469	0.97426	8.91191	0.98643
								5.6499	0.94619	7.20571	0.97475	8.92492	0.9867
								5.65799	0.94722	7.21672	0.97524	8.93794	0.98697
								5.66608	0.94823	7.22773	0.97572	8.95095	0.98723
								5.67417	0.94922	7.23874	0.97619	8.96396	0.98749
								5.68226	0.95019	7.24975	0.97665	8.97698	0.98775
								5.69035	0.95115	7.26076	0.97711	8.98999	0.988
								5.69844	0.95209	7.27177	0.97755	9.003	0.98824
								5.70654	0.95301	7.28278	0.97799	9.01602	0.98848
								5.71463	0.95391	7.29379	0.97841	9.02903	0.98871
								5.72272	0.9548	7.3048	0.97883	9.04204	0.98894
								5.73081	0.95567	7.31582	0.97925	9.05506	0.98917
								5.7389	0.95653	7.32683	0.97965	9.06807	0.98939
								5.74699	0.95737	7.33784	0.98005	9.08108	0.9896
								5.75508	0.95819	7.34885	0.98043	9.09409	0.98981
								5.76318	0.959	7.35986	0.98081	9.10711	0.99002
								5.77127	0.95979	7.37087	0.98119	9.12012	0.99022
								5.77936	0.96057	7.38188	0.98155	9.13313	0.99042
								5.78745	0.96134	7.39289	0.98191	9.14615	0.99062
								5.79554	0.96209	7.4039	0.98227	9.15916	0.99081
								5.80363	0.96283	7.41491	0.98261	9.17217	0.991
								5.81172	0.96355	7.42593	0.98295	9.18519	0.99118
								5.81982	0.96426	7.43694	0.98329	9.1982	0.99136
								5.82791	0.96495	7.44795	0.98361	9.21121	0.99154
								5.836	0.96564	7.45896	0.98393	9.22422	0.99171
								5.84409	0.96631	7.46997	0.98425	9.23724	0.99188
								5.85218	0.96696	7.48098	0.98455	9.25025	0.99204
								5.86027	0.96761	7.49199	0.98486	9.26326	0.9922
								5.86836	0.96824	7.503	0.98515	9.27628	0.99236
								5.87646	0.96886	7.51401	0.98544	9.28929	0.99252
								5.88455	0.96947	7.52503	0.98573	9.3023	0.99267
								5.89264	0.97007	7.53604	0.98601	9.31532	0.99282
								5.90073	0.97065	7.54705	0.98628	9.32833	0.99297
								5.90882	0.97123	7.55806	0.98655	9.34134	0.99311
								5.91691	0.97179	7.56907	0.98681	9.35435	0.99325
								5.925	0.97235	7.58008	0.98707	9.36737	0.99339
								5.9331	0.97289	7.59109	0.98732	9.38038	0.99352
								5.94119	0.97342	7.6021	0.98757	9.39339	0.99366
								5.94928	0.97394	7.61311	0.98782	9.40641	0.99379
								5.95737	0.97446	7.62412	0.98806	9.41942	0.99391
								5.96546	0.97496	7.63514	0.98829	9.43243	0.99404
								5.97355	0.97545	7.64615	0.98852	9.44545	0.99416
								5.98164	0.97593	7.65716	0.98875	9.45846	0.99428
								5.98974	0.97641	7.66817	0.98897	9.47147	0.9944
								5.99783	0.97687	7.67918	0.98918	9.48448	0.99451
								6.00592	0.97733	7.69019	0.9894	9.4975	0.99462
								6.01401	0.97778	7.7012	0.9896	9.51051	0.99473
								6.0221	0.97822	7.71221	0.98981	9.52352	0.99484
								6.03019	0.97865	7.72322	0.99001	9.53654	0.99495
								6.03828	0.97907	7.73423	0.9902	9.54955	0.99505
								6.04638	0.97948	7.74525	0.9904	9.56256	0.99515
								6.05447	0.97989	7.75626	0.99059	9.57558	0.99525
								6.06256	0.98028	7.76727	0.99077	9.58859	0.99535
								6.07065	0.98067	7.77828	0.99095	9.6016	0.99544
								6.07874	0.98106	7.78929	0.99113	9.61461	0.99553
								6.08683	0.98143	7.8003	0.99131	9.62763	0.99563
								6.09492	0.9818	7.81131	0.99148	9.64064	0.99572
								6.10302	0.98216	7.82232	0.99164	9.65365	0.9958
								6.11111	0.98251	7.83333	0.99181	9.66667	0.99589
								6.1192	0.98286	7.84434	0.99197	9.67968	0.99597
								6.12729	0.9832	7.85536	0.99213	9.69269	0.99606
								6.13538	0.98353	7.86637	0.99228	9.70571	0.99614
								6.14347	0.98386	7.87738	0.99244	9.71872	0.99622
								6.15156	0.98418	7.88839	0.99258	9.73173	0.99629
								6.15966	0.9845	7.8994	0.99273	9.74474	0.99637
								6.16775	0.9848	7.91041	0.99287	9.75776	0.99644
								6.17584	0.98511	7.92142	0.99301	9.77077	0.99652
								6.18393	0.9854	7.93243	0.99315	9.78378	0.99659
								6.19202	0.98569	7.94344	0.99329	9.7968	0.99666
								6.20011	0.98598	7.95445	0.99342	9.80981	0.99673
								6.2082	0.98626	7.96547	0.99355	9.82282	0.99679
								6.2163	0.98653	7.97648	0.99368	9.83584	0.99686
								6.22439	0.9868	7.98749	0.9938	9.84885	0.99692
								6.23248	0.98706	7.9985	0.99392	9.86186	0.99699
								6.24057	0.98732	8.00951	0.99404	9.87487	0.99705
								6.24866	0.98757	8.02052	0.99416	9.88789	0.99711
								6.25675	0.98782	8.03153	0.99428	9.9009	0.99717
								6.26484	0.98806	8.04254	0.99439	9.91391	0.99723
								6.27294	0.9883	8.05355	0.9945	9.92693	0.99728
								6.28103	0.98853	8.06456	0.99461	9.93994	0.99734
								6.28912	0.98876	8.07558	0.99472	9.95295	0.99739
								6.29721	0.98899	8.08659	0.99482	9.96597	0.99745
								6.3053	0.98921	8.0976	0.99492	9.97898	0.9975
								6.31339	0.98942	8.10861	0.99502	9.99199	0.99755
								6.32148	0.98963	8.11962	0.99512
								6.32958	0.98984	8.13063	0.99522
								6.33767	0.99004	8.14164	0.99531
								6.34576	0.99024	8.15265	0.9954
								6.35385	0.99044	8.16366	0.99549
								6.36194	0.99063	8.17467	0.99558
								6.37003	0.99081	8.18569	0.99567
								6.37812	0.991	8.1967	0.99576
								6.38621	0.99118	8.20771	0.99584
								6.39431	0.99135	8.21872	0.99592
								6.4024	0.99153	8.22973	0.996
								6.41049	0.9917	8.24074	0.99608
								6.41858	0.99186	8.25175	0.99616
								6.42667	0.99203	8.26276	0.99624
								6.43476	0.99219	8.27377	0.99631
								6.44285	0.99234	8.28478	0.99638
								6.45095	0.9925	8.2958	0.99645
								6.45904	0.99265	8.30681	0.99652
								6.46713	0.99279	8.31782	0.99659
								6.47522	0.99294	8.32883	0.99666
								6.48331	0.99308	8.33984	0.99673
								6.4914	0.99322	8.35085	0.99679
								6.49949	0.99335	8.36186	0.99686
								6.50759	0.99349	8.37287	0.99692
								6.51568	0.99362	8.38388	0.99698
								6.52377	0.99375	8.39489	0.99704
								6.53186	0.99387	8.40591	0.9971
								6.53995	0.99399	8.41692	0.99715
								6.54804	0.99411	8.42793	0.99721
								6.55613	0.99423	8.43894	0.99727
								6.56423	0.99435	8.44995	0.99732
								6.57232	0.99446	8.46096	0.99737
								6.58041	0.99457	8.47197	0.99743
								6.5885	0.99468	8.48298	0.99748
								6.59659	0.99479	8.49399	0.99753
								6.60468	0.99489	8.50501	0.99758
								6.61277	0.995	8.51602	0.99762
								6.62087	0.9951	8.52703	0.99767
								6.62896	0.99519	8.53804	0.99772
								6.63705	0.99529	8.54905	0.99776
								6.64514	0.99539	8.56006	0.99781
								6.65323	0.99548	8.57107	0.99785
								6.66132	0.99557	8.58208	0.99789
								6.66941	0.99566	8.59309	0.99793
								6.67751	0.99574	8.6041	0.99797
								6.6856	0.99583	8.61512	0.99801
								6.69369	0.99591	8.62613	0.99805
								6.70178	0.996	8.63714	0.99809
								6.70987	0.99608	8.64815	0.99813
								6.71796	0.99616	8.65916	0.99817
								6.72605	0.99623	8.67017	0.9982
								6.73415	0.99631	8.68118	0.99824
								6.74224	0.99638	8.69219	0.99827
								6.75033	0.99646	8.7032	0.99831
								6.75842	0.99653	8.71421	0.99834
								6.76651	0.9966	8.72523	0.99838
								6.7746	0.99667	8.73624	0.99841
								6.78269	0.99673	8.74725	0.99844
								6.79079	0.9968	8.75826	0.99847
								6.79888	0.99686	8.76927	0.9985
								6.80697	0.99693	8.78028	0.99853
								6.81506	0.99699	8.79129	0.99856
								6.82315	0.99705	8.8023	0.99859
								6.83124	0.99711	8.81331	0.99862
								6.83933	0.99717	8.82432	0.99864
								6.84743	0.99722	8.83534	0.99867
								6.85552	0.99728	8.84635	0.9987
								6.86361	0.99733	8.85736	0.99872
								6.8717	0.99739	8.86837	0.99875
								6.87979	0.99744	8.87938	0.99877
								6.88788	0.99749	8.89039	0.9988
								6.89597	0.99754	8.9014	0.99882
								6.90407	0.99759	8.91241	0.99884
								6.91216	0.99764	8.92342	0.99887
								6.92025	0.99769	8.93443	0.99889
								6.92834	0.99773	8.94545	0.99891
								6.93643	0.99778	8.95646	0.99893
								6.94452	0.99782	8.96747	0.99895
								6.95261	0.99787	8.97848	0.99897
								6.96071	0.99791	8.98949	0.999
								6.9688	0.99795	9.0005	0.99902
								6.97689	0.99799	9.01151	0.99903
								6.98498	0.99803	9.02252	0.99905
								6.99307	0.99807	9.03353	0.99907
								7.00116	0.99811	9.04454	0.99909
								7.00925	0.99815	9.05556	0.99911
								7.01735	0.99819	9.06657	0.99913
								7.02544	0.99822	9.07758	0.99914
								7.03353	0.99826	9.08859	0.99916
								7.04162	0.9983	9.0996	0.99918
								7.04971	0.99833	9.11061	0.99919
								7.0578	0.99836	9.12162	0.99921
								7.06589	0.9984	9.13263	0.99923
								7.07399	0.99843	9.14364	0.99924
								7.08208	0.99846	9.15465	0.99926
								7.09017	0.99849	9.16567	0.99927
								7.09826	0.99852	9.17668	0.99929
								7.10635	0.99855	9.18769	0.9993
								7.11444	0.99858	9.1987	0.99931
								7.12253	0.99861	9.20971	0.99933
								7.13063	0.99864	9.22072	0.99934
								7.13872	0.99866	9.23173	0.99935
								7.14681	0.99869	9.24274	0.99937
								7.1549	0.99872	9.25375	0.99938
								7.16299	0.99874	9.26476	0.99939
								7.17108	0.99877	9.27578	0.9994
								7.17917	0.99879	9.28679	0.99941
								7.18727	0.99882	9.2978	0.99943
								7.19536	0.99884	9.30881	0.99944
								7.20345	0.99887	9.31982	0.99945
								7.21154	0.99889	9.33083	0.99946
								7.21963	0.99891	9.34184	0.99947
								7.22772	0.99893	9.35285	0.99948
								7.23581	0.99895	9.36386	0.99949
								7.24391	0.99897	9.37487	0.9995
								7.252	0.999	9.38589	0.99951
								7.26009	0.99902	9.3969	0.99952
								7.26818	0.99904	9.40791	0.99953
								7.27627	0.99906	9.41892	0.99954
								7.28436	0.99907	9.42993	0.99955
								7.29245	0.99909	9.44094	0.99956
								7.30055	0.99911	9.45195	0.99957
								7.30864	0.99913	9.46296	0.99958
								7.31673	0.99915	9.47397	0.99958
								7.32482	0.99916	9.48498	0.99959
								7.33291	0.99918	9.496	0.9996
								7.341	0.9992	9.50701	0.99961
								7.34909	0.99921	9.51802	0.99962
								7.35719	0.99923	9.52903	0.99962
								7.36528	0.99924	9.54004	0.99963
								7.37337	0.99926	9.55105	0.99964
								7.38146	0.99927	9.56206	0.99965
								7.38955	0.99929	9.57307	0.99965
								7.39764	0.9993	9.58408	0.99966
								7.40573	0.99932	9.5951	0.99967
								7.41383	0.99933	9.60611	0.99967
								7.42192	0.99935	9.61712	0.99968
								7.43001	0.99936	9.62813	0.99969
								7.4381	0.99937	9.63914	0.99969
								7.44619	0.99938	9.65015	0.9997
								7.45428	0.9994	9.66116	0.9997
								7.46237	0.99941	9.67217	0.99971
								7.47047	0.99942	9.68318	0.99972
								7.47856	0.99943	9.69419	0.99972
								7.48665	0.99944	9.70521	0.99973
								7.49474	0.99945	9.71622	0.99973
								7.50283	0.99947	9.72723	0.99974
								7.51092	0.99948	9.73824	0.99974
								7.51901	0.99949	9.74925	0.99975
								7.52711	0.9995	9.76026	0.99975
								7.5352	0.99951	9.77127	0.99976
								7.54329	0.99952	9.78228	0.99976
								7.55138	0.99953	9.79329	0.99977
								7.55947	0.99954	9.8043	0.99977
								7.56756	0.99955	9.81532	0.99978
								7.57565	0.99956	9.82633	0.99978
								7.58375	0.99956	9.83734	0.99979
								7.59184	0.99957	9.84835	0.99979
								7.59993	0.99958	9.85936	0.99979
								7.60802	0.99959	9.87037	0.9998
								7.61611	0.9996	9.88138	0.9998
								7.6242	0.99961	9.89239	0.99981
								7.63229	0.99961	9.9034	0.99981
								7.64039	0.99962	9.91441	0.99981
								7.64848	0.99963	9.92543	0.99982
								7.65657	0.99964	9.93644	0.99982
								7.66466	0.99964	9.94745	0.99982
								7.67275	0.99965	9.95846	0.99983
								7.68084	0.99966	9.96947	0.99983
								7.68893	0.99967	9.98048	0.99983
								7.69703	0.99967	9.99149	0.99984
								7.70512	0.99968
								7.71321	0.99969
								7.7213	0.99969
								7.72939	0.9997
								7.73748	0.9997
								7.74557	0.99971
								7.75367	0.99972
								7.76176	0.99972
								7.76985	0.99973
								7.77794	0.99973
								7.78603	0.99974
								7.79412	0.99974
								7.80221	0.99975
								7.81031	0.99975
								7.8184	0.99976
								7.82649	0.99976
								7.83458	0.99977
								7.84267	0.99977
								7.85076	0.99978
								7.85885	0.99978
								7.86695	0.99979
								7.87504	0.99979
								7.88313	0.99979
								7.89122	0.9998
								7.89931	0.9998
								7.9074	0.99981
								7.91549	0.99981
								7.92359	0.99981
								7.93168	0.99982
								7.93977	0.99982
								7.94786	0.99983
								7.95595	0.99983
								7.96404	0.99983
								7.97213	0.99984
								7.98023	0.99984
								7.98832	0.99984
								7.99641	0.99985
								8.0045	0.99985
								8.01259	0.99985
								8.02068	0.99985
								8.02877	0.99986
								8.03686	0.99986
								8.04496	0.99986
								8.05305	0.99987
								8.06114	0.99987
								8.06923	0.99987
								8.07732	0.99987
								8.08541	0.99988
								8.0935	0.99988
								8.1016	0.99988
								8.10969	0.99988
								8.11778	0.99989
								8.12587	0.99989
								8.13396	0.99989
								8.14205	0.99989
								8.15014	0.9999
								8.15824	0.9999
								8.16633	0.9999
								8.17442	0.9999
								8.18251	0.9999
								8.1906	0.99991
								8.19869	0.99991
								8.20678	0.99991
								8.21488	0.99991
								8.22297	0.99991
								8.23106	0.99991
								8.23915	0.99992
								8.24724	0.99992
								8.25533	0.99992
								8.26342	0.99992
								8.27152	0.99992
								8.27961	0.99992
								8.2877	0.99993
								8.29579	0.99993
								8.30388	0.99993
								8.31197	0.99993
								8.32006	0.99993
								8.32816	0.99993
								8.33625	0.99993
								8.34434	0.99994
								8.35243	0.99994
								8.36052	0.99994
								8.36861	0.99994
								8.3767	0.99994
								8.3848	0.99994
								8.39289	0.99994
								8.40098	0.99994
								8.40907	0.99995
								8.41716	0.99995
								8.42525	0.99995
								8.43334	0.99995
								8.44144	0.99995
								8.44953	0.99995
								8.45762	0.99995
								8.46571	0.99995
								8.4738	0.99995
								8.48189	0.99995
								8.48998	0.99996
								8.49808	0.99996
								8.50617	0.99996
								8.51426	0.99996
								8.52235	0.99996
								8.53044	0.99996
								8.53853	0.99996
								8.54662	0.99996
								8.55472	0.99996
								8.56281	0.99996
								8.5709	0.99996
								8.57899	0.99996
								8.58708	0.99997
								8.59517	0.99997
								8.60326	0.99997
								8.61136	0.99997
								8.61945	0.99997
								8.62754	0.99997
								8.63563	0.99997
								8.64372	0.99997
								8.65181	0.99997
								8.6599	0.99997
								8.668	0.99997
								8.67609	0.99997
								8.68418	0.99997
								8.69227	0.99997
								8.70036	0.99997
								8.70845	0.99997
								8.71654	0.99997
								8.72464	0.99998
								8.73273	0.99998
								8.74082	0.99998
								8.74891	0.99998
								8.757	0.99998
								8.76509	0.99998
								8.77318	0.99998
								8.78128	0.99998
								8.78937	0.99998
								8.79746	0.99998
								8.80555	0.99998

## Sheet: Fig. 3_d
Experimental data					Fittings
NAOH/PA	DeltaG, PA-1	DeltaG, PA-2	DeltaG, PA-3		NAOH/PA	DeltaG, PA-1	DeltaG, PA-2	DeltaG, PA-3
0.02778	12.2485	14.6355	--		0	27.7	23.1	24.2
0.05555	13.576	19.6419	--		1	21.5606	18.6614	20.3114
0.08333	12.0621	11.4626	11.8273		2	15.4213	14.2228	16.4228
0.11112	22.5547	11.371	12.8905		3	9.28192	9.78423	12.5341
0.13888	12.3496	12.7664	--		4	3.14256	5.34564	8.64552
0.16667	13.7967	14.4329	9.6586		5	-2.9968	0.90705	4.7569
0.19445	12.8084	13.0954	--		6	-9.13616	-3.53154	0.86828
0.22222	13.3624	13.4502	--		7	-15.2755	-7.97013	-3.02034
0.25	13.2621	10.6505	--		8	-21.4149	-12.4087	-6.90896
0.27778	11.6852	11.6048	--		9	-27.5542	-16.8473	-10.7976
0.30555	12.1244	14.534	14.5713		10	-33.6936	-21.2859	-14.6862
0.33333	12.075	14.4972	--
0.36112	14.157	16.7197	10.973
0.38888	12.984	12.3257	--
0.41667	11.9172	12.0725	11.4453
0.44445	13.7744	11.3765	--
0.47222	11.676	11.6268	13.8269
0.5	11.9765	10.6985	--
0.52778	12.3352	11.7065	--
0.55555	13.4451	12.5784	--
0.58333	13.0848	12.2111	14.7712
0.61112	12.5002	13.1923	9.77928
0.63888	12.0815	15.9412	--
0.66667	11.7336	12.5538	--
0.69445	12.2586	10.8263	--
0.72222	12.6359	11.9959	14.073
0.75	14.4511	11.6286	--
0.77778	11.3483	12.2011	--
0.80555	12.8775	11.9629	12.3506
0.83333	12.5123	15.8288	--
0.86112	13.2981	10.002	8.41404
0.88888	--	11.8735	--
0.91667	11.6937	11.907	18.4957
0.94445	12.47	11.1263	10.1869
0.97222	15.2128	11.9049	--
1	12.9987	11.5831	14.2432
1.02778	12.5049	11.8498	--
1.05555	12.1155	11.6407	--
1.08333	12.3016	11.5879	19.7528
1.11112	12.4226	12.6601	10.6557
1.13888	12.1906	12.063	--
1.16667	11.9286	11.6988	--
1.19445	12.2129	12.2425	13.6899
1.22222	14.2781	11.6493	--
1.25	12.5007	11.4374	--
1.27778	13.5848	13.0654	10.2402
1.30555	11.8902	11.7247	--
1.33333	12.3412	11.949	--
1.36112	12.3821	10.1879	--
1.38888	12.0318	11.0133	11.1572
1.41667	12.2941	13.033	11.7195
1.44445	12.3764	12.0409	--
1.47222	12.295	11.741	--
1.5	11.763	11.052	8.07987
1.52778	11.7565	10.7703	--
1.55555	11.1574	11.4368	10.2501
1.58333	12.4225	12.3605	10.3105
1.61112	13.7547	11.2774	--
1.63888	12.6108	12.5725	--
1.66667	11.841	11.483	14.1054
1.69445	12.1435	10.3581	--
1.72222	12.4433	11.591	13.9743
1.75	12.7916	11.1063	--
1.77778	14.4541	11.126	10.9469
1.80555	13.2977	15.8243	9.05698
1.83333	11.6858	11.9302	--
1.86112	12.3565	12.0475	--
1.88888	12.3366	12.3647	12.558
1.91667	14.0425	14.8424	15.148
1.94445	11.885	12.5591	15.5396
1.97222	12.1334	13.6438	15.231
2	11.2869	10.9825	14.9969
2.02778	12.4027	10.3661	13.7434
2.05555	11.7327	11.5561	11.5171
2.08333	12.1026	10.8188	11.203
2.11112	11.7169	12.531	11.6432
2.13888	12.1807	10.7342	20.3198
2.16667	11.9843	13.3295	14.9142
2.19445	13.7704	--	--
2.22222	12.8676	12.2471	--
2.25	11.5401	12.2982	16.9761
2.27778	14.0659	10.5439	--
2.30555	12.7167	10.9659	12.6122
2.33333	14.5404	13.3022	--
2.36112	11.2935	12.8427	--
2.38888	13.6704	11.674	11.5268
2.41667	12.9214	12.506	16.7577
2.44445	12.4956	12.5133	--
2.47222	11.3103	9.79804	--
2.5	12.2984	11.7087	--
2.52778	11.3138	11.1281	10.2933
2.55555	11.5504	11.648	--
2.58333	11.431	11.929	--
2.61112	12.5886	10.5147	14.9504
2.63888	12.0105	11.4026	--
2.66667	12.2314	13.1428	13.8839
2.69445	12.1744	10.9254	--
2.72222	11.8918	11.5469	15.686
2.75	12.0926	10.8914	12.3202
2.77778	11.8052	10.8428	11.6391
2.80555	10.8116	10.0615	13.3954
2.83333	12.5094	12.7532	10.9293
2.86112	11.5056	10.9939	11.5773
2.88888	11.4086	12.7172	14.0565
2.91667	11.2477	11.1826	--
2.94445	11.1666	11.9714	--
2.97222	11.1554	9.73311	9.26785
3	11.096	10.8112	9.67354
3.02778	11.4325	10.4429	13.6477
3.05555	11.217	10.3332	--
3.08333	10.2503	10.1722	--
3.11112	10.2441	10.9575	10.2145
3.13888	10.4643	9.37939	11.0495
3.16667	10.45	10.5597	9.38153
3.19445	9.41854	9.32496	11.7765
3.22222	9.71567	9.88262	9.01149
3.25	9.60591	9.78292	13.063
3.27778	9.07004	9.72659	11.4874
3.30555	9.42739	9.37394	--
3.33333	8.99507	10.3582	9.30584
3.36112	8.3182	9.39721	--
3.38888	8.33287	9.0763	13.1197
3.41667	8.16384	9.12298	--
3.44445	7.84064	9.42125	10.611
3.47222	7.70926	8.82671	11.8969
3.5	7.21274	8.61518	9.60059
3.52778	7.1808	8.71861	12.264
3.55555	7.04826	8.49814	9.62887
3.58333	6.69602	8.57745	9.20591
3.61112	6.54027	8.21775	10.5087
3.63888	6.25941	7.77337	--
3.66667	5.7894	8.31233	8.4422
3.69445	5.69195	7.9187	9.53836
3.72222	5.36936	7.72735	12.8382
3.75	5.16161	7.50745	15.0689
3.77778	4.92269	7.57946	10.2497
3.80555	4.63489	6.9834	10.0242
3.83333	4.41069	7.21477	12.7766
3.86112	4.19091	7.12531	8.70546
3.88888	3.99319	6.83942	11.319
3.91667	3.76876	6.94002	9.5379
3.94445	3.52535	6.45367	12.3146
3.97222	3.32645	6.51189	9.24391
4	3.11288	5.9014	11.0904
4.02778	2.91441	6.07164	9.75626
4.05555	2.73855	5.76671	8.20539
4.08333	2.57178	5.64065	--
4.11112	2.37336	5.49855	8.54218
4.13888	2.26262	5.38984	--
4.16667	2.02459	5.28318	12.6435
4.19445	1.8734	5.19273	9.31546
4.22222	1.71338	4.98005	7.95883
4.25	1.52185	4.62863	9.58007
4.27778	1.39541	4.50224	7.75762
4.30555	1.21846	4.28405	7.96655
4.33333	1.0786	4.11443	9.22839
4.36112	0.93597	4.02772	10.2337
4.38888	0.81351	3.81618	9.53461
4.41667	0.66847	3.77288	7.58361
4.44445	0.55615	3.43862	8.72861
4.47222	0.37596	3.22343	9.2708
4.5	0.25398	3.17413	10.4242
4.52778	0.12866	3.09609	9.84298
4.55555	-0.02111	2.83437	7.31449
4.58333	-0.19327	2.7021	7.68358
4.61112	-0.31485	2.56002	8.31965
4.63888	-0.47081	2.4586	7.50225
4.66667	-0.60572	2.24803	7.96241
4.69445	-0.77833	2.09705	8.42931
4.72222	-0.85602	1.97726	8.00866
4.75	-1.02331	1.89123	7.49429
4.77778	-1.16509	1.66846	6.78726
4.80555	-1.3329	1.6229	8.02272
4.83333	-1.48262	1.48889	7.64717
4.86112	-1.59315	1.37018	7.21301
4.88888	-1.72534	1.16174	6.71212
4.91667	-1.92702	1.07114	6.627
4.94445	-2.04191	0.8684	7.21319
4.97222	-2.20837	0.8566	7.19536
5	-2.34769	0.71587	6.20559
5.02778	-2.50075	0.56352	6.7444
5.05555	-2.62136	0.48413	6.30291
5.08333	-2.83733	0.37091	5.59091
5.11112	-2.93618	0.25546	5.52127
5.13888	-3.11927	0.02359	5.2838
5.16667	-3.39431	-0.08063	5.22597
5.19445	-3.52895	-0.17331	5.40289
5.22222	-3.73444	-0.31345	5.05371
5.25	-3.89141	-0.39392	4.40343
5.27778	-4.1903	-0.56071	4.88751
5.30555	-4.27584	-0.64006	4.39692
5.33333	-4.62523	-0.79564	3.93346
5.36112	-4.69946	-0.88391	3.94732
5.38888	-5.1367	-1.03708	3.77638
5.41667	-5.24755	-1.0914	3.56702
5.44445	-5.53465	-1.29054	3.36827
5.47222	-5.72252	-1.45789	3.11634
5.5	-5.91923	-1.48204	3.18562
5.52778	-6.14536	-1.6157	2.74891
5.55555	-6.6884	-1.71675	2.59784
5.58333	-6.81672	-1.80498	2.51916
5.61112	-6.8847	-1.99707	2.21504
5.63888	-7.51626	-2.07965	1.80511
5.66667	-7.65422	-2.23993	1.98963
5.69445	-8.06795	-2.23818	1.76901
5.72222	-8.49785	-2.42072	1.54213
5.75	-8.54815	-2.499	1.29586
5.77778	-8.83006	-2.62443	0.98588
5.80555	-8.68324	-2.74061	1.00397
5.83333	-9.65699	-3.05577	0.75909
5.86112	-9.73812	-3.01972	0.97087
5.88888	-10.0697	-3.08016	0.63546
5.91667	-9.75381	-3.27577	0.13876
5.94445	-10.3157	-3.3183	0.38939
5.97222	-10.7768	-3.53554	0.32125
6	-10.5103	-3.72399	0.01335
6.02778	-10.3605	-3.75177	0.05663
6.05555	-10.9264	-3.79227	-0.19798
6.08333	-11.6634	-4.0297	-0.06954
6.11112	-11.034	-4.12209	-0.22633
6.13888	-12.0035	-4.29535	-0.27042
6.16667	-11.8328	-4.32132	-0.42019
6.19445	-11.9952	-4.37683	-0.60794
6.22222	-11.826	-4.54968	-0.86202
6.25	-12.4397	-4.59485	-0.69123
6.27778	-10.33	-4.60634	-0.75912
6.30555	-12.2104	-4.87942	-1.06578
6.33333	-13.3769	-4.78676	-1.08184
6.36112	-13.0944	-4.86539	-1.53061
6.38888	-12.6788	-4.94451	-0.69206
6.41667	-12.0896	-5.03407	-1.59482
6.44445	-13.3643	-5.21938	-2.02693
6.47222	-12.6305	-5.02659	-1.62657
6.5	-12.3437	-5.42373	-1.59729
6.52778	-12.1412	-5.30413	-1.7606
6.55555	-11.8112	-5.45406	-1.72332
6.58333	-12.9079	-5.25348	-1.89059
6.61112	-12.7804	-5.38468	-1.33146
6.63888	-12.1043	-5.15915	-2.05627
6.66667	-15.25	-5.58487	-1.97749
6.69445	-11.6896	-5.37407	-2.2585
6.72222	-12.1133	-5.54818	-2.61261
6.75	-14.8585	-5.88429	-2.46222
6.77778	-12.9689	-5.86286	-2.20042
6.80555	-12.85	-5.86422	-2.1012
6.83333	-11.0696	-5.83729	-2.56887
6.86112	-12.0608	-5.87771	-2.90586
6.88888	-12.6971	-5.87845	-2.59743
6.91667	-14.7746	-5.90232	-2.70095
6.94445	-17.0619	-6.05282	-3.00205
6.97222	-15.1486	-5.7507	-2.07834
7	-13.5116	-5.75533	-2.8349
7.02778	-13.2728	-6.42563	-3.36422
7.05555	-13.4146	-6.03832	-2.93902
7.08333	-11.9245	-6.01301	-2.61882
7.11112	-15.0593	-5.93878	-3.10256
7.13888	-10.8675	-5.95234	-3.08642
7.16667	-12.2644	-6.0644	-2.78607
7.19445	-14.9577	-6.26503	-3.23129
7.22222	-17.4604	-6.28611	-3.53863
7.25	-12.2579	-6.0827	-3.97317
7.27778	-14.3264	-6.41762	-3.75633
7.30555	-19.308	-6.26966	-3.60027
7.33333	-13.4323	-6.34983	-3.37563
7.36112	-12.6124	-6.25963	-3.51181
7.38888	-11.1551	-6.20416	-3.54345
7.41667	-13.3593	-6.59454	-3.96589
7.44445	-13.8067	-6.17927	-2.72079
7.47222	--	-6.25814	-3.62144
7.5	-12.1947	-6.52578	-3.80489
7.52778	-14.0135	-6.43419	-3.65189
7.55555	-11.3399	-6.35055	-2.76662
7.58333	-12.1495	-6.61778	-5.02187
7.61112	-11.8879	-6.58035	-3.43298
7.63888	-15.8371	-6.57742	-3.69109
7.66667	-17.1792	-6.44605	-4.15199
7.69445	-12.584	-6.75306	-3.75655
7.72222	-14.4748	-6.69889	-3.73871
7.75	-11.5063	-6.58336	-3.35233
7.77778	-12.7023	-6.52807	-3.86366
7.80555	-15.2853	-6.50364	-2.75075
7.83333	-13.1668	-6.60502	-4.41635
7.86112	-14.9839	-6.57241	-4.45415
7.88888	-13.1299	-7.08413	-5.77448
7.91667	-13.4683	-6.77502	-4.88688
7.94445	-12.0531	-6.8568	-3.14742
7.97222	-13.9544	-7.0568	-4.18724
8	-13.8745	-6.82871	-4.08231
8.02778	-13.0299	-6.62824	-4.94665
8.05555	-11.9978	-6.86993	-4.24778
8.08333	-13.5314	-6.79727	-8.01264
8.11112	-12.759	-6.71	-4.69113
8.13888	-13.0944	-6.89395	-4.55442
8.16667	-13.4466	-6.90247	-5.54197
8.19445	-11.9277	-6.8561	-4.19376
8.22222	-11.9604	-7.18258	-4.14718
8.25	-13.0693	-7.24893	-3.73838
8.27778	-10.8885	-6.79392	-4.27655
8.30555	-12.0185	-7.13649	-6.24022
8.33333	-11.0812	-7.01636	-4.64186
8.36112	-15.2415	-6.87876	-4.70239
8.38888	-13.8556	-7.18245	-5.58284
8.41667	-11.0444	-6.98016	-3.93362
8.44445	-11.249	-7.16099	-5.19491
8.47222	-11.7996	-7.53926	-4.77021
8.5	-13.1997	-7.00048	-3.72817
8.52778	-12.6806	-6.73954	-3.95453
8.55555	-11.8461	-7.11196	-4.4648
8.58333	-11.9975	-7.20369	-2.925
8.61112	-16.3604	-7.10354	-4.43683
8.63888	-13.6967	-7.28231	-7.4994
8.66667	-12.0488	-7.01437	-6.78397
8.69445	-13.7444	-7.20264	-9.58108
8.72222	-12.3668	-6.99384	-4.61638
8.75	-11.5141	-7.12739	-5.58023
8.77778	-13.4471	-6.81102	-6.99415
8.80555	-12.4359	-7.2842	-6.1622
8.83333	-11.0761	-7.82753	-5.1252
8.86112	-13.8677	-7.28122	-5.67486
8.88888	-12.3383	-7.24601	-3.88459
8.91667	-13.8065	-7.04072	-4.46707
8.94445	-11.8106	-7.07236	-4.23393
8.97222	-11.3683	-8.03579	-4.72875
9	-12.6126	-7.14335	-4.31183
9.02778	-12.402	-7.85188	-5.07249
9.05555	-11.7435	-7.48523	-3.69532
9.08333	-12.5268	-7.68681	-6.07576
9.11112	-11.0303	-7.08027	-4.65966
9.13888	-11.0757	-7.37029	-4.78288
9.16667	-10.9923	-7.93243	-5.46013
9.19445	-12	-7.51361	-6.14976
9.22222	-12.4864	-7.1868	-4.00867
9.25	-10.4427	-7.61152	-4.33463
9.27778	-12.9984	-6.94004	-4.70753
9.30555	-11.5084	-7.84961	-6.63269
9.33333	-11.6628	-7.55637	-4.79536
9.36112	-10.7353	-7.90895	-4.7399
9.38888	-10.7806	-8.05276	-4.24905
9.41667	-12.1877	-7.47346	-5.45129
9.44445	-11.7524	-7.7082	-5.2659
9.47222	-12.0543	-8.28326	-7.17902
9.5	-11.4103	-7.9679	--
9.52778	-11.0339	-7.45576	-4.67149
9.55555	-11.2702	-7.58064	-9.41774
9.58333	-11.0755	-8.08387	-5.59978
9.61112	-11.4069	-8.03006	-4.3014
9.63888	-10.9803	-8.22678	-5.40985
9.66667	-10.6249	-7.18983	-7.81447
9.69445	-10.4906	-7.72653	-7.61768
9.72222	-11.1646	-8.33353	-4.46884
9.75	-11.0456	-8.11133	-5.15431
9.77778	-10.2319	-8.41295	-5.45349
9.80555	-11.109	-7.60179	-7.76298
9.83333	-10.5441	-7.95063	-5.37966
9.86112	-10.5541	-8.27079	-5.01792
9.88888	-11.0025	-7.37721	-5.23492
9.91667	-11.7605	-7.72335	-6.47666
9.94445	-10.6643	-7.92849	-6.77615
9.97222	-10.9955	-8.14734	-6.58615
10	-10.4486	-7.90868	-7.96235

[truncated: 14 more sheets: Fig. 3_e, Fig. 3_f, Fig. 3_g, Fig. 3_h, Fig. 4_a, Fig. 4_b, Fig. 4_c, Fig. 4_d, Fig. 4_e, Fig. 4_f, Fig. 4_h, Fig. 5_a, Fig. 5_b, Fig. 5_c]
